# Supplementary material for: Human ESC-derived vascular cells promote vascular regeneration in a HIF-1α dependent manner
Source: Protein Cell. 2023 May 9;15(1):36–51. doi: 10.1093/procel/pwad027 (PMC10762672; doi:10.1093/procel/pwad027)
Supplement: pwad027_suppl_Supplementary_Table_S1 [file pwad027_suppl_supplementary_table_s1.xlsx]

## Sheet: hMSC_WT_hypoxia_vs_normoxia
Table S1. DEGs identified by RNA-seq analysis of human vascular cells.
GeneID	Symbol	log2(FoldChange)	P value	Adjust P value	hMSC_normoxia_WT_1	hMSC_normoxia_WT_2	hMSC_hypoxia_WT_1	hMSC_hypoxia_WT_2
ENSG00000000971	CFH	-0.746202	0.0013661	0.00602755	214.595	195.588	115.131	129.384
ENSG00000001630	CYP51A1	-0.681761	0.00496488	0.0188406	218.702	179.575	137.016	111.781
ENSG00000002079	MYH16	1.44115	0.00245782	0.0101481	15.4016	41.1764	85.6349	66.8925
ENSG00000004776	HSPB6	-0.903101	3.70943e-36	1.65433e-34	2127.47	2272.71	1177.96	1174.14
ENSG00000004838	ZMYND10	1.30144	0.000845414	0.00392428	29.7763	43.464	85.6349	94.1776
ENSG00000004864	SLC25A13	0.545439	9.41108e-06	6.50623e-05	512.358	524.999	819.24	695.33
ENSG00000005059	CCDC109B	0.505428	2.82457e-06	2.0981e-05	693.07	721.73	1084.71	924.173
ENSG00000005102	MEOX1	1.38505	0.00950955	0.0330577	18.4819	17.1568	44.7204	48.409
ENSG00000005189	AC004381.6	0.818701	0.000555184	0.00269246	107.811	128.104	198.863	216.52
ENSG00000005249	PRKAR2B	0.592665	9.91633e-09	1.01142e-07	634.544	637.09	988.607	929.454
ENSG00000005379	BZRAP1	0.701324	2.25529e-16	4.2614e-15	1027.8	951.632	1535.72	1683.75
ENSG00000005448	WDR54	0.902574	4.16726e-25	1.23498e-23	759.81	784.639	1433.91	1452.27
ENSG00000005471	ABCB4	0.807972	0.00458284	0.0175372	72.9007	90.3593	142.725	142.587
ENSG00000005961	ITGA2B	1.41711	0.00219939	0.00920216	27.7228	21.732	77.0714	55.4504
ENSG00000006047	YBX2	2.01253	0.00203079	0.00858554	6.16062	13.7255	39.0114	40.4876
ENSG00000006210	CX3CL1	1.36438	2.67089e-08	2.59335e-07	80.0881	100.653	242.632	221.801
ENSG00000006468	ETV1	0.700574	1.27526e-08	1.28701e-07	440.484	452.94	761.199	690.929
ENSG00000006634	DBF4	0.588983	5.87156e-08	5.47611e-07	621.196	641.665	888.7	1009.55
ENSG00000006747	SCIN	0.501528	7.20388e-06	5.06107e-05	688.963	582.188	891.554	910.09
ENSG00000007516	BAIAP3	0.962928	0.0039059	0.0152739	56.4724	52.6143	101.81	110.901
ENSG00000007968	E2F2	1.20675	1.17522e-05	8.00011e-05	113.971	72.0587	245.487	185.715
ENSG00000008056	SYN1	1.1899	0.00608023	0.0224824	49.285	21.732	85.6349	77.4545
ENSG00000008086	CDKL5	-0.655481	0.00116263	0.00522092	252.585	321.405	181.736	182.194
ENSG00000008283	CYB561	0.627558	5.56683e-05	0.000336973	340.888	293.954	529.985	452.404
ENSG00000008311	AASS	-0.621606	2.3455e-10	2.81522e-09	1088.38	1044.28	712.673	674.206
ENSG00000008394	MGST1	-0.997591	1.45398e-12	2.11823e-11	4482.88	3968.95	1949.62	2283.15
ENSG00000010278	CD9	0.60823	3.20835e-40	1.63527e-38	3518.74	3422.21	5236.1	5346.12
ENSG00000010292	NCAPD2	0.582939	6.54605e-53	4.61674e-51	5675.99	5507.34	8387.46	8367.72
ENSG00000010310	GIPR	0.704235	0.00295216	0.0119372	114.998	123.529	190.3	198.037
ENSG00000010318	PHF7	1.05751	2.23587e-05	0.000145768	128.346	86.9279	232.166	217.401
ENSG00000011201	KAL1	-1.23287	5.79979e-09	6.03391e-08	296.737	291.666	138.919	111.781
ENSG00000011426	ANLN	0.779743	2.25966e-20	5.26409e-19	4696.45	5292.31	8544.46	8600.97
ENSG00000012048	BRCA1	0.671332	5.92377e-08	5.52197e-07	687.936	567.319	900.118	1100.21
ENSG00000013293	SLC7A14	-0.987503	0.0105723	0.0361402	69.8204	93.7907	42.8174	39.6074
ENSG00000013441	CLK1	0.530453	3.94162e-18	8.20614e-17	2097.69	2323.03	3157.07	3223.16
ENSG00000013523	ANGEL1	-0.572121	3.26648e-09	3.47178e-08	1044.23	1084.31	704.109	727.016
ENSG00000013810	TACC3	0.704096	2.6499e-45	1.57574e-43	2758.93	2673.03	4453.01	4399.06
ENSG00000017483	SLC38A5	1.32877	1.23945e-17	2.50311e-16	253.612	208.169	565.19	596.751
ENSG00000018280	SLC11A1	2.22209	0.00222737	0.00930638	9.24093	5.71894	45.6719	24.6446
ENSG00000019991	HGF	1.82478	1.01267e-64	9.4982e-63	420.976	360.293	1357.79	1414.42
ENSG00000020129	NCDN	-0.600781	2.06723e-19	4.60407e-18	2596.7	2403.1	1615.64	1681.99
ENSG00000020181	GPR124	-0.681753	5.21388e-37	2.37179e-35	4377.12	4065.02	2640.41	2624.65
ENSG00000021355	SERPINB1	1.04567	5.71204e-21	1.36758e-19	457.939	448.365	941.032	930.334
ENSG00000021645	NRXN3	-1.81719	1.72901e-32	6.82455e-31	622.223	733.168	197.912	186.595
ENSG00000023608	SNAPC1	-0.502617	1.99868e-05	0.00013137	838.871	889.867	669.855	550.983
ENSG00000023909	GCLM	-0.660984	4.27091e-17	8.41967e-16	1621.27	1716.83	1053.31	1057.08
ENSG00000024526	DEPDC1	0.856976	1.1355e-26	3.64402e-25	1048.33	949.344	1813.56	1807.86
ENSG00000025708	TYMP	0.924093	0.0123757	0.0413873	45.1779	50.3267	104.665	76.5743
ENSG00000025770	NCAPH2	0.666118	1.29183e-21	3.20684e-20	1319.4	1332.51	2138.97	2069.27
ENSG00000026025	VIM	0.62665	1.24662e-150	3.84467e-148	46794	45756.1	71026.5	71874.2
ENSG00000026103	FAS	-0.978983	1.14306e-12	1.67735e-11	795.747	764.051	341.588	448.884
ENSG00000029153	ARNTL2	0.5473	1.7701e-08	1.75812e-07	867.621	776.632	1256.93	1148.61
ENSG00000029639	TFB1M	0.535309	0.000161803	0.000894882	349.102	344.28	488.119	516.656
ENSG00000029993	HMGB3	0.874195	1.0738e-54	7.9426e-53	2287.64	2230.39	3988.68	4292.56
ENSG00000030419	IKZF2	-0.656894	1.22153e-05	8.29053e-05	488.743	522.711	293.062	347.665
ENSG00000031691	CENPQ	0.709372	0.00357961	0.0141504	121.159	108.66	177.93	198.037
ENSG00000033100	CHPF2	-0.732963	9.29927e-86	1.36459e-83	9263.52	9420.24	5700.43	5541.51
ENSG00000034152	MAP2K3	-0.605931	7.90084e-30	2.9161e-28	3752.84	3764.21	2406.34	2531.35
ENSG00000035499	DEPDC1B	0.974332	6.24807e-14	9.99911e-13	388.119	474.672	900.118	793.028
ENSG00000038295	TLL1	-2.08481	1.15163e-12	1.68721e-11	215.622	308.823	79.9259	44.0082
ENSG00000040608	RTN4R	0.691863	0.0120324	0.0404472	88.3022	90.3593	152.24	136.425
ENSG00000040731	CDH10	-0.619584	3.58015e-14	5.81646e-13	1862.56	1806.04	1279.77	1109.89
ENSG00000041982	TNC	-0.998952	4.33008e-301	3.28292e-298	40082	40736	20547.6	19892.6
ENSG00000042088	TDP1	0.708415	4.36644e-16	8.1156e-15	870.701	983.658	1503.37	1523.56
ENSG00000044574	HSPA5	-0.628567	1.82075e-97	3.28024e-95	40481.4	42845.2	26671.5	27219.1
ENSG00000048392	RRM2B	-0.791516	4.7896e-63	4.29318e-61	5157.47	5332.34	3064.78	2995.2
ENSG00000048545	GUCA1A	1.5932	2.48714e-15	4.3768e-14	123.212	109.804	349.2	354.706
ENSG00000049089	COL9A2	0.692311	3.24311e-05	0.000204382	238.211	235.62	388.211	377.591
ENSG00000049323	LTBP1	0.645182	3.35536e-66	3.26493e-64	5417.24	5466.16	8555.88	8464.54
ENSG00000049449	RCN1	-0.566349	6.07608e-61	5.19063e-59	11708.3	12150.5	8040.16	8069.35
ENSG00000049541	RFC2	0.529376	2.30678e-07	1.99877e-06	693.07	784.639	1024.76	1105.49
ENSG00000050165	DKK3	-0.533705	1.59435e-90	2.54481e-88	28654.1	29208.9	20089	19880.3
ENSG00000050405	LIMA1	-0.517275	8.07587e-41	4.17467e-39	11872.5	12753.2	8477.85	8722.43
ENSG00000051180	RAD51	0.791217	7.10569e-07	5.75412e-06	245.398	251.633	435.786	424.239
ENSG00000051341	POLQ	0.575934	2.18039e-07	1.89196e-06	544.188	605.064	867.767	844.078
ENSG00000052749	RRP12	-0.518053	4.25257e-12	5.9523e-11	1761.94	1701.96	1222.68	1197.02
ENSG00000052802	MSMO1	-1.23145	4.37977e-125	9.96179e-123	4630.73	4554.57	1961.99	1950.44
ENSG00000054356	PTPRN	-0.607998	3.22159e-14	5.26686e-13	1571.99	1623.04	1079.95	1016.59
ENSG00000054654	SYNE2	0.890218	3.55264e-37	1.63242e-35	1698.28	1775.16	3436.81	3001.36
ENSG00000055163	CYFIP2	-1.07771	1.09118e-46	6.7387e-45	2575.14	2985.29	1318.78	1314.09
ENSG00000057294	PKP2	-1.27702	4.66729e-42	2.52756e-40	1365.6	1383.98	579.463	555.384
ENSG00000057657	PRDM1	1.0188	4.49772e-06	3.23608e-05	114.998	157.843	261.662	289.574
ENSG00000057704	TMCC3	0.85098	6.58905e-07	5.35961e-06	212.541	251.633	393.92	441.842
ENSG00000058262	SEC61A1	-0.539504	8.61708e-88	1.29584e-85	26221.7	26867.6	18304.9	18218.5
ENSG00000058335	RASGRF1	0.883852	0.00814319	0.0289062	54.4188	57.1894	104.665	101.219
ENSG00000058404	CAMK2B	-3.02099	0.0145242	0.0475415	12.3212	17.1568	0.951499	2.64049
ENSG00000058453	CROCC	0.509396	1.32842e-13	2.08559e-12	1516.54	1438.89	2126.6	2082.47
ENSG00000058804	NDC1	0.611188	6.2633e-20	1.43355e-18	1515.51	1450.32	2267.42	2264.66
ENSG00000059804	SLC2A3	0.712397	3.2448e-40	1.64923e-38	2502.24	2364.21	3943.01	4033.79
ENSG00000061656	SPAG4	1.24192	8.60474e-17	1.67456e-15	267.987	233.333	612.765	574.747
ENSG00000062524	LTK	1.73194	5.93899e-06	4.20678e-05	55.4456	24.0196	116.083	149.628
ENSG00000062822	POLD1	0.504809	2.90057e-13	4.45015e-12	1405.65	1402.28	1994.34	1990.05
ENSG00000063180	CA11	-0.611278	0.00903309	0.0316454	233.077	366.012	226.457	165.471
ENSG00000063660	GPC1	-0.980537	5.79394e-264	3.51422e-261	30330.8	29714.5	15443.8	14991
ENSG00000064115	TM7SF3	-0.677082	6.60518e-24	1.84337e-22	2236.31	2320.75	1409.17	1439.95
ENSG00000064199	SPA17	0.702224	0.00180068	0.00771904	150.935	123.529	225.505	221.801
ENSG00000064309	CDON	1.06768	9.77716e-13	1.44789e-11	251.559	252.777	528.082	528.979
ENSG00000064393	HIPK2	-0.665604	3.87553e-34	1.60636e-32	4579.39	4362.41	2940.13	2700.34
ENSG00000064666	CNN2	-0.513323	2.03843e-62	1.79185e-60	21940	21356.8	15479	14860.7
ENSG00000064763	FAR2	0.550245	0.000272775	0.00143121	370.664	383.169	620.377	484.09
ENSG00000064961	HMG20B	0.525957	2.64482e-42	1.4452e-40	5460.36	5350.64	7835.59	7734
ENSG00000065618	COL17A1	1.16433	0.00401123	0.0156459	29.7763	41.1764	84.6834	73.9338
ENSG00000065621	GSTO2	0.768019	0.00805816	0.0286603	70.8471	92.6469	136.064	141.706
ENSG00000065809	FAM107B	1.05913	9.66947e-51	6.6145e-49	1163.33	1142.64	2335.93	2468.86
ENSG00000065833	ME1	-0.973168	4.22461e-37	1.93143e-35	1890.28	1953.59	958.159	998.987
ENSG00000065923	SLC9A7	-0.505571	2.91481e-05	0.000185902	669.454	744.606	506.197	489.371
ENSG00000065989	PDE4A	0.529328	1.31506e-05	8.9054e-05	595.527	502.123	757.393	828.235
ENSG00000066056	TIE1	0.837064	0.00458588	0.0175452	68.7936	80.0652	138.919	126.744
ENSG00000066279	ASPM	1.06342	1.94721e-15	3.45335e-14	2929.38	3477.12	6954.5	6432.24
ENSG00000067057	PFKP	0.579364	7.37494e-79	9.65428e-77	14147.9	13915.3	21404	20534.2
ENSG00000067064	IDI1	-0.884535	5.68412e-44	3.25246e-42	2659.33	2708.49	1474.82	1432.91
ENSG00000067082	KLF6	0.547148	2.58055e-53	1.8414e-51	7765.46	8118.61	11721.5	11483.5
ENSG00000067798	NAV3	-0.805538	3.68239e-19	8.0438e-18	1475.47	1371.4	781.18	847.598
ENSG00000067992	PDK3	1.11367	1.13028e-11	1.53139e-10	243.345	338.561	679.37	577.388
ENSG00000068028	RASSF1	0.575738	1.26719e-13	1.99117e-12	1097.62	1128.92	1690.81	1627.42
ENSG00000068489	PRR11	0.842979	8.12565e-43	4.53541e-41	1798.9	1814.05	3362.6	3119.3
ENSG00000069188	SDK2	-1.03454	1.70929e-05	0.000113844	224.863	194.444	102.762	102.099
ENSG00000069667	RORA	1.01213	6.394e-12	8.83411e-11	279.281	295.097	539.5	617.875
ENSG00000069998	CECR5	0.682393	3.48216e-23	9.35913e-22	1399.49	1363.4	2170.37	2263.78
ENSG00000070540	WIPI1	-0.678267	9.41399e-13	1.39834e-11	1143.82	1157.51	695.546	741.979
ENSG00000070731	ST6GALNAC2	1.79503	0.000361356	0.00184232	19.5086	14.8692	58.0414	61.6115
ENSG00000071242	RPS6KA2	-0.804643	8.7641e-32	3.37864e-30	2614.16	2710.78	1606.13	1443.47
ENSG00000071282	LMCD1	-0.536017	0.00568803	0.0212046	349.102	269.934	221.699	205.958
ENSG00000071539	TRIP13	0.720022	1.30554e-19	2.92197e-18	1016.5	1075.16	1677.49	1765.61
ENSG00000071575	TRIB2	0.845072	6.02192e-27	1.94973e-25	1083.24	1043.14	1830.68	1989.17
ENSG00000072041	SLC6A15	0.781651	2.22219e-16	4.2076e-15	770.078	919.606	1427.25	1473.4
ENSG00000072163	LIMS2	-0.603457	3.12168e-07	2.65554e-06	713.605	770.913	488.119	488.491
ENSG00000072274	TFRC	-1.19856	6.59479e-169	2.39998e-166	7612.47	7662.24	3241.76	3411.52
ENSG00000072571	HMMR	0.878476	2.69759e-16	5.04993e-15	586.286	698.855	1127.53	1231.35
ENSG00000072952	MRVI1	-1.00859	0.00466424	0.0178156	104.731	86.9279	52.3324	43.1281
ENSG00000073008	PVR	-0.50205	6.83124e-40	3.40551e-38	7991.35	7865.83	5559.61	5637.45
ENSG00000073111	MCM2	0.542005	4.91114e-18	1.01665e-16	2126.44	2122.87	3248.42	2940.63
ENSG00000073756	PTGS2	1.72309	1.49138e-66	1.46687e-64	462.047	433.496	1431.05	1527.09
ENSG00000074181	NOTCH3	-0.535388	2.47673e-22	6.4015e-21	5510.68	5559.96	4070.51	3570.83
ENSG00000074370	ATP2A3	0.760519	3.84872e-06	2.79566e-05	244.371	256.209	452.913	395.194
ENSG00000074410	CA12	0.536068	1.57629e-14	2.65576e-13	1531.94	1465.19	2102.81	2243.54
ENSG00000074800	ENO1	1.23108	0	0	61675	62699	146102	145849
ENSG00000075218	GTSE1	0.953484	1.96579e-62	1.73638e-60	1775.29	1780.88	3469.16	3417.68
ENSG00000075303	SLC25A40	0.568859	6.37579e-06	4.50364e-05	593.473	486.11	753.587	849.359
ENSG00000075420	FNDC3B	-0.583437	2.8624e-32	1.1225e-30	6679.14	6775.8	4732.75	4249.43
ENSG00000075461	CACNG4	0.568811	7.66897e-06	5.3568e-05	452.806	468.953	636.553	729.656
ENSG00000075702	WDR62	0.771118	3.62008e-17	7.15212e-16	868.648	765.194	1400.61	1390.66
ENSG00000075711	DLG1	-0.761549	2.08631e-77	2.6181e-75	9168.03	9536.91	5674.74	5359.32
ENSG00000076321	KLHL20	-0.664547	6.34793e-33	2.54982e-31	3493.07	3435.94	2135.16	2235.62
ENSG00000076382	SPAG5	0.813841	1.03399e-34	4.38318e-33	1496	1514.38	2738.41	2554.24
ENSG00000076641	PAG1	0.77774	2.14451e-19	4.76452e-18	846.059	856.698	1504.32	1415.3
ENSG00000076706	MCAM	-0.558536	1.35839e-50	9.18855e-49	8200.81	8179.23	5555.8	5566.16
ENSG00000077152	UBE2T	0.675631	1.98183e-05	0.000130563	276.201	264.215	451.01	412.797
ENSG00000077264	PAK3	-0.890687	1.90466e-07	1.66862e-06	429.19	410.62	250.244	203.318
ENSG00000077514	POLD3	0.597584	5.04669e-09	5.28667e-08	628.383	659.966	989.559	959.379
ENSG00000077585	GPR137B	-0.539359	0.00130369	0.00577316	410.708	420.914	250.244	321.26
ENSG00000078018	MAP2	-0.93901	2.58787e-05	0.000166627	311.111	248.202	167.464	124.983
ENSG00000078237	C12orf5	-0.748392	6.01577e-14	9.64432e-13	1198.24	1353.1	803.065	715.574
ENSG00000078401	EDN1	-0.591932	1.98665e-06	1.51569e-05	931.28	896.73	525.227	686.528
ENSG00000079263	SP140	-1.42161	0.000110594	0.000634417	114.998	88.0717	38.0599	37.8471
ENSG00000079459	FDFT1	-0.669098	1.00069e-67	1.006e-65	8851.78	9188.05	5604.33	5737.79
ENSG00000079616	KIF22	1.02256	6.3057e-81	8.82605e-79	1997.07	1989.05	4018.18	4079.56
ENSG00000079739	PGM1	1.00818	7.24351e-80	9.91e-78	2066.89	2043.95	4178.03	4091.88
ENSG00000080031	PTPRH	1.13969	0.000563824	0.00273	48.2582	56.0456	114.18	115.302
ENSG00000080546	SESN1	-0.712769	2.90852e-10	3.45679e-09	833.737	862.416	492.876	541.301
ENSG00000080839	RBL1	0.713212	1.23841e-08	1.2519e-07	509.278	427.777	744.072	793.908
ENSG00000080986	NDC80	0.843577	1.29873e-20	3.05319e-19	752.622	724.018	1307.36	1343.13
ENSG00000081019	RSBN1	0.603943	4.94874e-10	5.73184e-09	688.963	710.293	1063.78	1062.36
ENSG00000081051	AFP	-3.2174	0.00223562	0.00933442	24.6425	18.3006	3.80599	0.880164
ENSG00000081087	OSTM1	-0.607535	4.50498e-10	5.23786e-09	1121.23	1099.18	693.643	763.102
ENSG00000081870	HSPB11	0.539992	4.86982e-06	3.48589e-05	607.848	557.025	780.229	913.611
ENSG00000081923	ATP8B1	-0.852375	1.18791e-57	9.39792e-56	5033.23	4662.08	2630.89	2739.95
ENSG00000082458	DLG3	0.558052	2.5509e-11	3.3562e-10	944.628	947.057	1401.56	1383.62
ENSG00000082482	KCNK2	-0.520676	0.000501661	0.00245911	557.536	463.234	338.734	373.19
ENSG00000082497	SERTAD4	0.514056	0.000957757	0.00439308	336.781	466.666	549.015	595.871
ENSG00000084764	MAPRE3	-0.629706	3.20697e-08	3.08752e-07	960.03	822.384	573.754	579.148
ENSG00000085117	CD82	-0.55855	8.09093e-05	0.000474453	552.402	504.411	376.793	341.504
ENSG00000085662	AKR1B1	-0.519815	2.48515e-34	1.03478e-32	7377.34	7082.34	4921.15	5163.92
ENSG00000085840	ORC1	0.621527	1.0609e-05	7.26814e-05	340.888	382.025	529.033	581.789
ENSG00000085999	RAD54L	0.677556	7.74716e-09	7.95078e-08	499.01	527.286	867.767	773.664
ENSG00000086289	EPDR1	-0.615007	0.0039779	0.0155259	243.345	221.895	157.949	146.107
ENSG00000086991	NOX4	1.01064	2.21078e-17	4.40124e-16	430.217	401.47	862.058	815.032
ENSG00000087076	HSD17B14	-1.17028	3.18955e-14	5.21916e-13	550.349	513.561	221.699	250.847
ENSG00000087085	ACHE	-0.725254	0.000449567	0.00223399	304.951	247.058	176.027	158.43
ENSG00000087086	FTL	-1.18594	0	0	96193	93452.1	40651.8	42702.1
ENSG00000087245	MMP2	-0.7264	5.8746e-141	1.54919e-138	25201	24367.3	14968	14994.5
ENSG00000087301	TXNDC16	0.750808	0.000850687	0.00394573	130.4	183.006	239.778	286.053
ENSG00000087303	NID2	-0.884456	2.329e-96	4.11441e-94	7364	7422.04	3902.1	4105.09
ENSG00000087510	TFAP2C	1.22412	3.47156e-21	8.37778e-20	311.111	361.437	780.229	788.627
ENSG00000087586	AURKA	0.587728	1.90303e-21	4.70483e-20	2297.91	2094.28	3402.56	3203.8
ENSG00000087842	PIR	-1.24385	1.03163e-12	1.5175e-11	395.306	430.064	173.173	175.153
ENSG00000088298	EDEM2	-0.679768	6.38257e-16	1.1637e-14	1660.29	1499.51	992.413	981.383
ENSG00000088325	TPX2	0.86276	5.9917e-106	1.23892e-103	4428.46	4521.4	8097.25	8174.97
ENSG00000088340	FER1L4	1.05566	1.29655e-34	5.42344e-33	769.051	736.6	1580.44	1550.85
ENSG00000088826	SMOX	0.513527	1.31572e-07	1.18168e-06	787.533	877.286	1243.61	1131.89
ENSG00000088836	SLC4A11	-1.44521	6.70574e-05	0.000400058	106.784	125.817	31.3995	53.69
ENSG00000088899	LZTS3	-0.742686	2.25426e-10	2.71108e-09	937.441	870.423	587.075	494.652
ENSG00000089472	HEPH	-0.512576	4.72831e-06	3.39126e-05	768.024	814.377	547.112	561.545
ENSG00000089486	CDIP1	-0.621502	1.08029e-26	3.47296e-25	2988.93	2995.58	1974.36	1916.12
ENSG00000089685	BIRC5	0.98642	8.81611e-29	3.10286e-27	766.997	814.377	1500.51	1630.06
ENSG00000089692	LAG3	0.805364	0.00241919	0.0100054	87.2755	96.0782	161.755	158.43
ENSG00000089820	ARHGAP4	1.42724	6.43536e-10	7.36928e-09	119.105	88.0717	294.013	264.929
ENSG00000089876	DHX32	0.53132	3.85605e-10	4.5122e-09	973.378	1045.42	1412.02	1503.32
ENSG00000090520	DNAJB11	-0.571346	2.79836e-27	9.2412e-26	3597.8	3566.33	2423.47	2398.45
ENSG00000090530	LEPREL1	-1.14728	5.0137e-59	4.091e-57	2284.56	2285.29	1035.23	1028.03
ENSG00000090889	KIF4A	0.981702	1.9349e-51	1.33361e-49	1338.91	1347.38	2679.42	2625.53
ENSG00000091409	ITGA6	0.615229	4.42076e-60	3.65637e-58	6613.43	6899.33	10520.7	10174.7
ENSG00000091428	RAPGEF4	2.67643	1.70411e-09	1.87247e-08	13.348	18.3006	103.713	97.6982
ENSG00000091490	SEL1L3	-1.32147	4.48588e-29	1.60679e-27	902.531	1012.25	389.163	376.71
ENSG00000091651	ORC6	0.625486	1.19455e-09	1.33024e-08	630.437	658.822	1027.62	961.139
ENSG00000091844	RGS17	0.777927	7.80847e-10	8.86356e-09	461.02	404.901	777.374	709.412
ENSG00000091879	ANGPT2	1.77962	1.64016e-11	2.19605e-10	61.6062	66.3397	233.117	205.958
ENSG00000091986	CCDC80	-1.87799	0	0	10421.7	10922	2834.51	2969.67
ENSG00000092096	SLC22A17	-0.522131	2.65902e-15	4.67022e-14	2694.24	2490.03	1860.18	1752.41
ENSG00000092208	GEMIN2	0.713375	0.000460962	0.00228547	162.23	155.555	260.711	260.529
ENSG00000092470	WDR76	0.775904	2.22646e-12	3.20258e-11	533.92	503.267	875.379	901.288
ENSG00000092758	COL9A3	1.64109	3.8657e-19	8.43408e-18	171.471	129.248	479.555	461.206
ENSG00000092929	UNC13D	0.855892	0.0133018	0.0440792	63.6597	46.8953	105.616	95.0577
ENSG00000092969	TGFB2	-1.25277	3.12458e-200	1.32221e-197	14000	13601.9	5526.3	6053.77
ENSG00000093009	CDC45	0.832904	1.47523e-11	1.98105e-10	456.913	408.332	743.12	799.189
ENSG00000093010	COMT	0.749755	1.46462e-08	1.46511e-07	393.253	385.457	613.717	695.33
ENSG00000094916	CBX5	0.63207	5.29258e-78	6.78196e-76	9119.77	8731.68	13740.6	13931.2
ENSG00000095015	MAP3K1	-0.553326	4.505e-05	0.000276469	535.974	597.058	382.502	389.033
ENSG00000095209	TMEM38B	-0.518839	0.00115968	0.00521111	515.439	466.666	296.868	388.152
ENSG00000095370	SH2D3C	-0.866215	9.9258e-06	6.84387e-05	304.951	335.13	156.046	194.516
ENSG00000095383	TBC1D2	-0.63548	2.02154e-20	4.72802e-19	2242.47	2134.31	1425.35	1393.3
ENSG00000095739	BAMBI	-0.760566	1.13377e-07	1.02484e-06	558.563	513.561	306.383	326.541
ENSG00000095951	HIVEP1	-0.546584	6.56773e-12	9.06725e-11	1619.22	1782.02	1180.81	1146.85
ENSG00000096433	ITPR3	0.714366	1.19072e-23	3.28277e-22	1331.72	1303.92	2234.12	2092.15
ENSG00000097046	CDC7	0.641356	3.98668e-07	3.33832e-06	507.224	440.359	697.449	781.586
ENSG00000097096	SYDE2	-0.589399	0.00324713	0.0129971	264.907	252.777	177.93	166.351
ENSG00000099194	SCD	-0.854724	7.86012e-156	2.50917e-153	14184.8	14037.7	7760.42	7845.78
ENSG00000099204	ABLIM1	-0.594782	9.35811e-12	1.27742e-10	1348.15	1357.68	931.517	860.801
ENSG00000099256	PRTFDC1	1.11382	7.20326e-20	1.64249e-18	371.691	424.346	883.942	837.036
ENSG00000099260	PALMD	-0.681981	0.000524076	0.00255249	276.201	300.816	165.561	193.636
ENSG00000099337	KCNK6	-0.975118	1.24678e-09	1.38585e-08	474.368	433.496	235.972	226.202
ENSG00000099849	RASSF7	0.607853	1.77587e-08	1.76288e-07	631.464	585.62	965.771	890.726
ENSG00000099957	P2RX6	-1.39756	7.75321e-05	0.000456266	104.731	115.523	48.5264	35.2066
ENSG00000099998	GGT5	2.07956	5.91803e-07	4.84629e-06	27.7228	18.3006	95.1499	100.339
ENSG00000100003	SEC14L2	0.738237	2.03123e-09	2.21451e-08	493.876	424.346	753.587	779.826
ENSG00000100027	YPEL1	2.14583	8.23697e-12	1.12776e-10	34.9102	62.9084	248.341	182.194
ENSG00000100055	CYTH4	3.30945	0.000155689	0.00086396	2.05354	4.57515	31.3995	33.4462
ENSG00000100106	TRIOBP	0.542825	2.50012e-09	2.69025e-08	809.095	806.371	1187.47	1166.22
ENSG00000100116	GCAT	-1.33846	2.20897e-26	6.97819e-25	853.246	924.181	322.558	379.351
ENSG00000100162	CENPM	0.743583	2.9064e-09	3.10175e-08	401.467	410.62	688.885	670.685
ENSG00000100206	DMC1	2.19226	2.06625e-08	2.0367e-07	23.6157	25.1633	105.616	117.062
ENSG00000100219	XBP1	-0.505431	3.16325e-19	6.96834e-18	3157.32	3076.79	2168.47	2223.3
ENSG00000100242	SUN2	0.561999	4.36893e-25	1.29264e-23	2977.63	2904.08	4528.18	4158.78
ENSG00000100276	RASL10A	2.6263	0.00435117	0.016767	4.10708	3.43137	23.7875	22.8843
ENSG00000100292	HMOX1	-1.31396	2.32105e-16	4.37656e-15	615.035	551.306	205.524	263.169
ENSG00000100297	MCM5	0.735666	1.28618e-44	7.4771e-43	2692.19	2568.95	4279.84	4482.68
ENSG00000100307	CBX7	0.593845	0.00262959	0.0107863	179.685	175	260.711	274.611
ENSG00000100311	PDGFB	1.00511	0.011361	0.0384963	44.1511	34.3137	87.5379	70.4131
ENSG00000100344	PNPLA3	-0.886677	7.39851e-09	7.61014e-08	475.395	487.254	248.341	271.971
ENSG00000100350	FOXRED2	0.524259	1.59715e-10	1.94915e-09	994.94	1032.84	1475.77	1439.95
ENSG00000100439	ABHD4	-0.964094	4.67167e-34	1.92321e-32	1747.56	1770.58	883.942	918.892
ENSG00000100479	POLE2	0.76339	1.83094e-05	0.000121193	201.247	204.738	352.055	337.103
ENSG00000100526	CDKN3	1.09251	9.72388e-21	2.30085e-19	423.029	458.659	890.603	987.544
ENSG00000100626	GALNT16	-2.88952	5.52579e-07	4.54965e-06	54.4188	75.49	12.3695	5.28099
ENSG00000100629	CEP128	0.737833	2.38073e-06	1.7886e-05	351.155	272.222	534.742	506.975
ENSG00000100644	HIF1A	-0.792128	6.97855e-157	2.26753e-154	20988.2	21336.2	12397.1	12045.9
ENSG00000100647	KIAA0247	-0.634852	4.96412e-09	5.20618e-08	1022.66	900.161	637.504	602.032
ENSG00000100749	VRK1	0.670817	1.41139e-07	1.2546e-06	431.243	502.123	700.303	783.346
ENSG00000100784	RPS6KA5	2.07248	4.41027e-05	0.000271388	18.4819	12.5817	73.2654	58.0908
ENSG00000100889	PCK2	0.515269	1.66084e-05	0.000110942	513.385	619.933	823.046	794.788
ENSG00000100908	EMC9	0.604323	0.000300262	0.00156102	374.771	273.365	461.477	525.458
ENSG00000101000	PROCR	-1.06516	1.68462e-35	7.33334e-34	1583.28	1557.84	729.8	771.024
ENSG00000101003	GINS1	0.931216	1.11488e-22	2.93579e-21	665.347	634.803	1231.24	1248.95
ENSG00000101057	MYBL2	0.995091	3.65802e-71	3.84747e-69	2056.62	1966.17	4095.25	3927.29
ENSG00000101134	DOK5	-1.884	0.000605073	0.00290576	68.7936	38.8888	14.2725	14.9628
ENSG00000101188	NTSR1	2.48179	2.16753e-08	2.13076e-07	15.4016	19.4444	85.6349	108.26
ENSG00000101194	SLC17A9	0.910464	1.14375e-05	7.79758e-05	145.801	191.013	286.401	345.024
ENSG00000101224	CDC25B	0.540132	1.11922e-34	4.71419e-33	4519.84	4849.66	6812.73	6805.43
ENSG00000101306	MYLK2	1.91917	0.00263768	0.0108098	19.5086	4.57515	44.7204	47.5289
ENSG00000101333	PLCB4	-1.02829	1.5469e-24	4.44668e-23	1144.85	1112.91	566.142	541.301
ENSG00000101335	MYL9	-0.710782	3.5956e-77	4.45072e-75	10398.1	10103.1	6109.57	6415.52
ENSG00000101412	E2F1	0.633754	2.68176e-14	4.40806e-13	1144.85	1005.39	1670.83	1668.79
ENSG00000101417	PXMP4	0.543944	0.0015817	0.00687216	244.371	231.045	336.831	356.467
ENSG00000101447	FAM83D	0.807446	1.22115e-23	3.36159e-22	1098.64	1195.26	1899.19	2111.51
ENSG00000101457	DNTTIP1	0.567916	5.88723e-10	6.76288e-09	1015.48	877.286	1440.57	1368.66
ENSG00000101680	LAMA1	-2.80912	0.00325439	0.0130147	24.6425	20.5882	4.75749	1.76033
ENSG00000101825	MXRA5	0.958282	9.31718e-241	4.98634e-238	10684.6	10602.9	20716	20647.8
ENSG00000101868	POLA1	0.538652	7.46263e-13	1.11761e-11	1314.27	1311.93	1992.44	1823.7
ENSG00000101888	NXT2	0.61248	0.00253592	0.0104374	243.345	257.352	299.722	464.727
ENSG00000101938	CHRDL1	0.643766	2.56139e-10	3.06827e-09	635.571	626.796	1002.88	969.941
ENSG00000101945	SUV39H1	0.888707	2.83733e-10	3.37438e-09	307.004	304.248	576.608	555.384
ENSG00000102003	SYP	1.47684	0.00838474	0.0296538	14.3748	17.1568	40.9144	46.6487
ENSG00000102007	PLP2	0.603845	3.3017e-27	1.08444e-25	2111.04	2116.01	3212.26	3211.72
ENSG00000102057	KCND1	-0.587774	4.53266e-07	3.7712e-06	734.141	735.456	493.828	484.09
ENSG00000102109	PCSK1N	-0.633472	6.33138e-08	5.87485e-07	845.032	870.423	601.347	505.214
ENSG00000102144	PGK1	1.32214	0	0	17746.7	18710.1	44575.8	46560.7
ENSG00000102317	RBM3	0.564154	2.49655e-68	2.53784e-66	10036.7	10362.7	15241.1	14916.1
ENSG00000102359	SRPX2	-1.15539	3.87727e-27	1.26435e-25	1025.74	1016.83	455.768	461.206
ENSG00000102384	CENPI	0.655449	2.75479e-10	3.28697e-09	633.517	621.077	949.596	1026.27
ENSG00000102401	ARMCX3	-0.567242	3.0459e-26	9.52287e-25	3634.77	3807.67	2485.31	2535.75
ENSG00000102452	NALCN	0.741574	1.61299e-14	2.71017e-13	704.364	666.829	1166.54	1127.49
ENSG00000102466	FGF14	1.2123	0.00356441	0.0141119	47.2314	25.1633	76.1199	92.4173
ENSG00000102580	DNAJC3	-0.531416	7.31395e-15	1.25433e-13	2987.9	2750.81	2099.01	1874.75
ENSG00000102755	FLT1	-0.595953	0.00269216	0.0110082	288.522	251.633	180.785	176.913
ENSG00000102763	VWA8	-0.540507	1.09233e-09	1.22314e-08	1431.32	1314.21	980.044	909.21
ENSG00000102796	DHRS12	0.783663	0.0108464	0.0369867	80.0881	70.9149	109.422	150.508
ENSG00000102996	MMP15	-1.43261	4.48602e-07	3.73411e-06	165.31	173.856	69.4594	56.3305
ENSG00000103064	SLC7A6	-0.73119	1.90173e-13	2.95507e-12	1291.68	1206.7	696.497	807.991
ENSG00000103241	FOXF1	0.674453	6.70128e-31	2.54034e-29	2112.07	1975.32	3273.16	3253.97
ENSG00000103460	TOX3	1.40238	0.00234214	0.00972116	25.6693	22.8758	57.0899	71.2933
ENSG00000103485	QPRT	-0.678395	2.9931e-22	7.70331e-21	2642.91	2729.08	1788.82	1569.33
ENSG00000103512	NOMO1	-0.53037	2.27269e-08	2.22452e-07	6215.04	7097.21	4658.54	4557.49
ENSG00000103642	LACTB	-0.863817	1.06177e-21	2.65384e-20	1436.45	1326.79	763.102	756.061
ENSG00000103710	RASL12	2.34919	0.00179943	0.00771692	10.2677	3.43137	25.6905	44.8884
ENSG00000103876	FAH	-0.565513	1.98384e-12	2.86492e-11	1751.67	1921.56	1301.65	1180.3
ENSG00000103888	KIAA1199	1.71514	1.08076e-162	3.57553e-160	1108.91	1194.12	3821.22	3734.54
ENSG00000103994	ZNF106	-0.606616	1.40574e-42	7.79841e-41	5674.96	5705.22	3669.93	3802.31
ENSG00000103995	CEP152	0.585814	1.13678e-05	7.76167e-05	438.431	478.104	622.28	751.66
ENSG00000104147	OIP5	0.540811	0.0136235	0.0449815	167.364	146.405	209.33	247.326
ENSG00000104213	PDGFRL	-0.67411	4.0788e-06	2.94866e-05	483.609	552.45	316.849	331.822
ENSG00000104321	TRPA1	1.74365	0.0138681	0.0457312	13.348	5.71894	38.0599	26.4049
ENSG00000104415	WISP1	1.07351	1.82129e-15	3.23634e-14	303.924	328.267	648.922	680.367
ENSG00000104419	NDRG1	2.73491	0	0	3048.48	2986.43	20246	19941
ENSG00000104549	SQLE	-1.02023	3.87482e-66	3.73049e-64	3249.73	3382.18	1615.64	1652.95
ENSG00000104611	SH2D4A	-1.10993	1.66758e-33	6.78821e-32	1735.24	1977.61	799.259	918.892
ENSG00000104635	SLC39A14	-0.517772	2.30906e-22	5.97662e-21	3464.32	3546.89	2437.74	2458.3
ENSG00000104722	NEFM	-0.685855	0.000969972	0.00443877	253.612	264.215	176.027	146.107
ENSG00000104738	MCM4	0.581103	4.88651e-44	2.80488e-42	4392.52	4407.02	6486.37	6676.05
ENSG00000104765	BNIP3L	0.954882	5.59403e-120	1.25665e-117	4524.98	4752.44	8840.37	9135.23
ENSG00000104804	TULP2	4.54377	0.000588087	0.00283541	0	2.28758	12.3695	38.7272
ENSG00000104872	PIH1D1	0.632653	2.93727e-21	7.18368e-20	1439.53	1433.17	2223.65	2230.34
ENSG00000104881	PPP1R13L	0.976023	9.3247e-46	5.63695e-44	1185.92	1212.42	2356.86	2359.72
ENSG00000104889	RNASEH2A	0.880112	4.29783e-28	1.47832e-26	929.227	904.737	1690.81	1685.51
ENSG00000104899	AMH	0.88192	2.74653e-23	7.43689e-22	787.533	742.319	1420.59	1400.34
ENSG00000104903	LYL1	0.706472	0.00194225	0.00824572	120.132	153.268	221.699	223.562
ENSG00000104998	IL27RA	-0.746047	7.50491e-05	0.000443087	403.521	368.3	191.251	268.45
ENSG00000105011	ASF1B	1.08801	1.43284e-37	6.6341e-36	789.586	871.567	1809.75	1718.96
ENSG00000105048	TNNT1	0.613511	1.15132e-13	1.81223e-12	1037.04	1179.25	1672.73	1714.56
ENSG00000105220	GPI	1.09484	1.68399e-268	1.05662e-265	7839.39	7752.6	16660.7	16644.8
ENSG00000105223	PLD3	-0.618863	3.82595e-79	5.0447e-77	21120.7	20344.6	13175.4	13825.6
ENSG00000105227	PRX	0.632188	8.42735e-05	0.000493068	364.503	288.235	549.966	463.847
ENSG00000105246	EBI3	-1.13381	0.00219226	0.00917443	105.757	85.7841	36.157	51.0495
ENSG00000105327	BBC3	-0.863461	0.000699592	0.00331505	894.317	686.273	489.07	380.231
ENSG00000105419	MEIS3	-0.544311	4.8836e-09	5.12764e-08	1340.96	1251.3	836.367	940.896
ENSG00000105486	LIG1	0.832961	6.32291e-35	2.7199e-33	1329.67	1297.06	2340.69	2339.48
ENSG00000105516	DBP	0.803126	3.80428e-06	2.76826e-05	207.408	211.601	371.084	359.987
ENSG00000105520	DKFZP761J1410	-0.601107	1.013e-19	2.28692e-18	2253.76	2242.97	1464.36	1499.8
ENSG00000105538	RASIP1	1.66532	3.49075e-07	2.94609e-06	52.3653	45.7515	125.598	185.715
ENSG00000105639	JAK3	0.57815	0.000779141	0.00365017	270.041	277.941	358.715	458.566
ENSG00000105696	TMEM59L	-1.65742	4.48216e-15	7.78219e-14	308.031	321.405	102.762	96.8181
ENSG00000105711	SCN1B	-0.597271	0.00134026	0.00592216	293.656	358.006	223.602	206.839
ENSG00000105750	ZNF85	0.626615	0.00736122	0.0265763	133.48	128.104	184.591	219.161
ENSG00000105767	CADM4	-0.540523	3.60739e-07	3.03889e-06	886.103	877.286	588.026	624.037
ENSG00000105825	TFPI2	-0.78434	6.59529e-12	9.09841e-11	1097.62	932.188	555.675	623.156
ENSG00000105865	DUS4L	0.673365	0.000669641	0.00318532	208.434	163.562	296.868	297.496
ENSG00000105866	SP4	0.663713	0.00046278	0.00229204	179.685	201.307	307.334	295.735
ENSG00000105877	DNAH11	1.02216	0.00964667	0.0334727	48.2582	34.3137	97.0529	71.2933
ENSG00000105968	H2AFV	0.711175	4.02011e-78	5.18794e-76	5333.04	5383.81	8661.49	8880.86
ENSG00000106003	LFNG	-0.636662	5.2488e-05	0.000319102	493.876	528.43	372.036	286.053
ENSG00000106080	FKBP14	-0.820621	3.4308e-32	1.33963e-30	2775.36	3151.14	1714.6	1639.75
ENSG00000106089	STX1A	0.613135	7.28879e-06	5.11678e-05	578.072	436.927	731.703	822.954
ENSG00000106268	NUDT1	0.608499	1.08007e-07	9.79222e-07	539.054	518.136	839.222	773.664
ENSG00000106327	TFR2	2.67664	7.71763e-08	7.096e-07	11.2945	13.7255	85.6349	73.9338
ENSG00000106366	SERPINE1	-1.46073	0	0	54738.1	55342.2	19494.3	20493.7
ENSG00000106399	RPA3	0.562027	0.000171587	0.000942691	341.914	347.712	555.675	462.966
ENSG00000106462	EZH2	0.714078	1.49777e-27	5.00062e-26	1448.77	1443.46	2366.38	2378.2
ENSG00000106484	MEST	-0.744932	1.27932e-114	2.80465e-112	12957.8	12872.2	7649.1	7763.05
ENSG00000106688	SLC1A1	0.932576	7.67895e-06	5.36171e-05	132.453	168.137	288.304	284.293
ENSG00000106714	CNTNAP3	1.11748	0.00032335	0.00166724	56.4724	65.1959	121.792	141.706
ENSG00000107020	PLGRKT	0.555714	0.000147176	0.000821228	370.664	316.829	497.634	514.016
ENSG00000107159	CA9	3.66476	6.58752e-13	9.91452e-12	5.13385	12.5817	109.422	111.781
ENSG00000107249	GLIS3	-0.9486	2.21784e-13	3.42289e-12	667.401	696.567	364.424	342.384
ENSG00000107262	BAG1	0.647367	6.44451e-14	1.02954e-12	962.084	878.43	1426.3	1458.43
ENSG00000107281	NPDC1	-0.884461	1.20737e-49	7.93115e-48	3279.5	3124.83	1714.6	1755.05
ENSG00000107611	CUBN	0.676753	0.0138716	0.0457342	93.4361	86.9279	151.288	137.306
ENSG00000107614	TRDMT1	0.839286	1.64072e-07	1.44854e-06	267.987	287.091	446.253	545.702
ENSG00000107672	NSMCE4A	0.599754	8.59298e-11	1.07833e-09	785.479	831.534	1188.42	1260.4
ENSG00000107796	ACTA2	-1.68117	3.29071e-30	1.23459e-28	631.464	649.672	196.009	203.318
ENSG00000108055	SMC3	0.504606	6.29579e-21	1.49945e-19	2739.42	2645.58	3717.51	3922.89
ENSG00000108106	UBE2S	0.561868	1.41344e-05	9.53614e-05	5990.18	5294.6	8882.24	7778.01
ENSG00000108448	TRIM16L	-0.874336	3.50198e-06	2.55604e-05	311.111	366.012	194.106	175.153
ENSG00000108551	RASD1	0.537505	0.0147298	0.0480586	148.882	146.405	225.505	203.318
ENSG00000108639	SYNGR2	-0.703378	2.88577e-23	7.78001e-22	2042.25	2124.02	1301.65	1256.87
ENSG00000108798	ABI3	0.998605	6.81699e-11	8.62601e-10	280.308	253.921	567.093	501.694
ENSG00000108846	ABCC3	-0.928253	0.00433962	0.0167293	116.025	102.941	56.1384	58.971
ENSG00000108852	MPP2	0.513867	4.43879e-06	3.19494e-05	574.991	672.548	871.573	907.449
ENSG00000109046	WSB1	0.645767	4.32031e-66	4.1375e-64	5677.01	5843.62	9084.91	8937.19
ENSG00000109107	ALDOC	0.903203	2.3308e-17	4.63512e-16	516.465	568.463	1013.35	1013.95
ENSG00000109265	KIAA1211	-0.516716	0.000188475	0.00102434	530.84	506.698	367.279	358.227
ENSG00000109323	MANBA	-0.535524	8.47062e-07	6.79892e-06	968.244	861.273	650.825	612.594
ENSG00000109472	CPE	-0.534756	2.08427e-11	2.76827e-10	1931.35	2006.2	1460.55	1258.64
ENSG00000109501	WFS1	-0.610492	7.74656e-29	2.74234e-27	4928.5	4453.91	3032.43	3114.9
ENSG00000109667	SLC2A9	4.3816	0.000796098	0.00372098	0	2.28758	22.836	22.8843
ENSG00000109674	NEIL3	0.894349	3.63795e-07	3.0618e-06	203.3	273.365	424.368	459.446
ENSG00000109685	WHSC1	0.572217	1.44154e-63	1.31151e-61	7280.83	7327.11	10820.4	10897.3
ENSG00000109738	GLRB	-0.692919	0.00644891	0.023688	156.069	203.594	110.374	111.781
ENSG00000109743	BST1	0.681822	0.00274193	0.0111866	173.524	123.529	244.535	233.244
ENSG00000109805	NCAPG	0.790046	4.3899e-29	1.57753e-27	1358.42	1524.67	2514.81	2466.22
ENSG00000109819	PPARGC1A	1.18863	0.00107958	0.00488172	35.937	54.9018	97.0529	109.14
ENSG00000109846	CRYAB	0.7969	9.13985e-05	0.000532188	164.283	147.549	271.177	271.091
ENSG00000109881	CCDC34	0.735901	1.0156e-07	9.23068e-07	360.396	443.79	702.206	635.479
ENSG00000109929	SC5D	-0.800568	2.37587e-20	5.52124e-19	1468.28	1555.55	832.561	902.168
ENSG00000110002	VWA5A	0.58722	1.03191e-09	1.15691e-08	732.087	711.436	1101.84	1067.64
ENSG00000110042	DTX4	-0.67517	5.65615e-05	0.000342039	410.708	377.45	263.565	230.603
ENSG00000110172	CHORDC1	-0.584785	1.67055e-13	2.60697e-12	1928.27	2014.21	1221.72	1404.74
ENSG00000110852	CLEC2B	1.67522	4.00266e-05	0.000248236	31.8299	24.0196	84.6834	94.1776
ENSG00000110876	SELPLG	-1.58594	1.39834e-31	5.36796e-30	723.873	734.312	245.487	240.285
ENSG00000110881	ASIC1	-0.712294	2.27623e-21	5.61984e-20	1854.35	1815.19	1096.13	1143.33
ENSG00000110900	TSPAN11	-0.884412	0.000757651	0.00356417	183.792	224.183	133.21	88.0164
ENSG00000110921	MVK	-0.530293	2.4623e-09	2.65427e-08	1228.02	1206.7	839.222	846.718
ENSG00000111046	MYF6	3.21202	0.0153051	0.0495944	0	3.43137	11.418	19.3636
ENSG00000111058	ACSS3	0.589697	0.000142341	0.000796444	293.656	378.594	510.003	499.933
ENSG00000111110	PPM1H	-1.36562	0.00281433	0.0114486	62.633	66.3397	19.9815	29.9256
ENSG00000111186	WNT5B	-0.843259	1.7242e-46	1.05635e-44	3145	3208.33	1805.94	1735.68
ENSG00000111199	TRPV4	-0.781795	0.000271329	0.00142485	297.763	313.398	141.773	213
ENSG00000111206	FOXM1	0.837202	1.03845e-56	8.04072e-55	2398.53	2552.94	4363.57	4477.4
ENSG00000111224	PARP11	0.660725	2.89358e-05	0.000184743	263.88	289.378	418.659	455.045
ENSG00000111247	RAD51AP1	1.00063	2.44309e-14	4.02667e-13	353.209	404.901	713.624	800.95
ENSG00000111331	OAS3	0.77207	0.00023567	0.00125608	168.39	201.307	364.424	266.69
ENSG00000111348	ARHGDIB	0.622536	1.56132e-10	1.9067e-09	719.766	814.377	1157.02	1202.3
ENSG00000111452	GPR133	-2.98242	2.65547e-05	0.000170377	55.4456	30.8823	4.75749	6.16115
ENSG00000111602	TIMELESS	0.629833	2.93518e-22	7.56496e-21	1586.36	1696.24	2562.39	2514.63
ENSG00000111665	CDCA3	1.02123	1.17849e-39	5.78001e-38	922.04	977.939	1922.98	1931.08
ENSG00000111669	TPI1	1.02353	0	0	23600.3	24032.1	47617.8	49203.8
ENSG00000111670	GNPTAB	-0.544005	9.38202e-17	1.81999e-15	2618.26	2805.71	1931.54	1788.49
ENSG00000111674	ENO2	1.60772	5.4314e-279	3.52963e-276	2670.63	2599.83	7873.65	8191.69
ENSG00000111788	RP11-22B23.1	0.600599	0.000530122	0.00258055	247.452	336.274	413.902	469.128
ENSG00000111799	COL12A1	-0.705164	1.01097e-88	1.55895e-86	17541.3	18011.2	11265.7	10543.5
ENSG00000111801	BTN3A3	-0.779809	0.0117944	0.0397723	107.811	131.536	74.2169	65.1322
ENSG00000111859	NEDD9	-0.676492	6.42076e-19	1.38427e-17	1735.24	1819.77	1123.72	1100.21
ENSG00000111907	TPD52L1	-1.26127	4.01072e-05	0.000248651	161.203	154.411	49.4779	81.8553
ENSG00000111981	ULBP1	-0.761701	0.0026537	0.0108681	171.471	175	109.422	95.0577
ENSG00000112029	FBXO5	0.747692	1.17322e-17	2.37462e-16	830.657	911.599	1485.29	1438.19
ENSG00000112118	MCM3	0.703971	1.31112e-38	6.2617e-37	2594.65	2846.89	4402.58	4455.39
ENSG00000112208	BAG2	-0.909872	1.65587e-22	4.32904e-21	1769.12	1803.75	849.688	1050.04
ENSG00000112249	ASCC3	-0.587571	1.22239e-26	3.89537e-25	4938.76	5484.47	3569.07	3365.75
ENSG00000112294	ALDH5A1	-0.924813	2.77735e-10	3.31171e-09	528.787	537.581	267.371	293.975
ENSG00000112297	AIM1	0.655415	3.0612e-08	2.95186e-07	470.261	496.404	735.509	785.987
ENSG00000112312	GMNN	0.539104	8.09078e-08	7.41661e-07	729.007	833.822	1090.42	1177.66
ENSG00000112319	EYA4	-1.36808	0.00521936	0.0196914	47.2314	64.0522	22.836	20.2438
ENSG00000112320	SOBP	-0.940905	3.29469e-06	2.41151e-05	284.415	276.797	141.773	150.508
ENSG00000112379	KIAA1244	0.885591	6.39483e-05	0.000383016	126.293	172.712	298.771	252.607
ENSG00000112599	GUCA1B	1.69555	0.00623896	0.0230085	19.5086	6.86273	47.5749	38.7272
ENSG00000112624	GLTSCR1L	0.591373	4.24819e-05	0.000262212	377.851	374.019	622.28	511.375
ENSG00000112715	VEGFA	1.49057	0	0	4209.76	4363.55	12075.5	12008.1
ENSG00000112742	TTK	0.936547	2.98855e-20	6.90974e-19	694.097	704.574	1228.38	1446.99
ENSG00000112964	GHR	-1.73052	0.000111722	0.000639674	113.971	58.3332	24.739	27.2851
ENSG00000112972	HMGCS1	-1.33073	1.19185e-97	2.16869e-95	3150.13	3283.82	1308.31	1249.83
ENSG00000112984	KIF20A	0.88717	2.75911e-75	3.21825e-73	2850.31	2757.67	5257.03	5119.04
ENSG00000113070	HBEGF	-1.03979	8.53968e-23	2.25855e-21	1149.98	1131.21	512.858	595.871
ENSG00000113140	SPARC	-0.58893	1.95401e-135	4.93821e-133	84939.6	85842.5	56102.3	57435.1
ENSG00000113161	HMGCR	-0.622758	1.92736e-50	1.29889e-48	6640.12	6539.04	4335.03	4225.67
ENSG00000113231	PDE8B	0.803487	0.00859082	0.030274	64.6865	74.3462	121.792	120.583
ENSG00000113368	LMNB1	0.822483	1.53014e-74	1.72935e-72	3902.75	3792.8	6619.58	6990.27
ENSG00000113369	ARRDC3	1.18687	1.8187e-57	1.42643e-55	1311.19	1132.35	2848.79	2721.47
ENSG00000113389	NPR3	1.10571	3.52966e-19	7.73802e-18	387.092	363.725	837.319	779.826
ENSG00000113645	WWC1	-0.513859	7.09565e-08	6.54065e-07	1167.44	1294.77	902.972	821.193
ENSG00000113732	ATP6V0E1	-0.5479	2.00891e-26	6.36832e-25	4242.61	4097.05	2922.05	2784.84
ENSG00000113810	SMC4	0.741877	2.30681e-56	1.76365e-54	4131.72	4551.13	7258.03	7254.31
ENSG00000114019	AMOTL2	-0.585165	8.02332e-53	5.63677e-51	9111.56	9535.76	6272.28	6155.87
ENSG00000114023	FAM162A	0.866853	4.32487e-22	1.10218e-20	813.202	761.763	1390.14	1483.08
ENSG00000114268	PFKFB4	1.52223	2.98008e-64	2.75257e-62	887.129	712.58	2248.39	2354.44
ENSG00000114346	ECT2	0.79336	9.94073e-40	4.91526e-38	2166.48	2455.71	3999.15	4004.75
ENSG00000114988	LMAN2L	-0.603117	3.75807e-13	5.72713e-12	1409.76	1441.17	941.032	935.615
ENSG00000114993	RTKN	0.500733	5.18721e-07	4.28251e-06	721.819	733.168	1074.24	984.904
ENSG00000115084	SLC35F5	-0.552189	2.09628e-20	4.89653e-19	2796.92	2735.94	1869.69	1903.8
ENSG00000115163	CENPA	1.09802	6.68418e-24	1.86256e-22	482.582	455.228	1012.39	996.346
ENSG00000115380	EFEMP1	-0.71925	1.95014e-56	1.49724e-54	5987.1	6287.4	3668.98	3783.83
ENSG00000115392	FANCL	0.510877	0.000313172	0.00162027	339.861	358.006	496.682	497.293
ENSG00000115419	GLS	-0.640343	4.97798e-54	3.59442e-52	7294.17	7106.36	4535.79	4702.72
ENSG00000115486	GGCX	-0.605743	7.31118e-20	1.66501e-18	2467.33	2419.11	1667.98	1544.69
ENSG00000115548	KDM3A	1.24885	1.14156e-89	1.80624e-87	1401.54	1450.32	3474.87	3301.5
ENSG00000115648	MLPH	0.606186	1.16665e-29	4.26274e-28	2486.84	2458	3679.45	3847.2
ENSG00000115738	ID2	0.539987	0.000165671	0.000912946	346.022	329.411	496.682	485.851
ENSG00000115866	DARS	0.820817	8.31891e-45	4.85163e-43	2012.47	2182.35	3629.97	3774.14
ENSG00000115919	KYNU	-1.15393	0.0129938	0.0431848	82.1416	93.7907	60.8959	18.4835
ENSG00000115963	RND3	-0.646757	3.64384e-38	1.70885e-36	4630.73	4786.75	2923.96	3088.5
ENSG00000116016	EPAS1	-0.865671	4.96157e-144	1.38893e-141	14950.8	15308.5	8128.65	8473.34
ENSG00000116096	SPR	-0.594946	0.000487044	0.0023952	379.905	492.973	306.383	271.091
ENSG00000116106	EPHA4	-0.711815	5.97033e-06	4.22479e-05	427.136	458.659	256.905	283.413
ENSG00000116117	PARD3B	-0.514452	0.00090858	0.00418651	507.224	420.914	313.995	336.223
ENSG00000116133	DHCR24	-0.916368	3.10173e-98	5.75909e-96	8325.05	8227.27	4553.87	4219.51
ENSG00000116157	GPX7	1.14198	5.30889e-14	8.5563e-13	267.987	237.908	533.791	583.549
ENSG00000116285	ERRFI1	0.666137	5.57149e-78	7.0402e-76	7233.6	7398.02	11395.1	11817.1
ENSG00000116455	WDR77	-0.50974	3.83173e-09	4.04187e-08	1298.86	1265.03	893.457	907.449
ENSG00000116574	RHOU	0.963634	1.88652e-10	2.28334e-09	259.773	316.829	542.354	580.028
ENSG00000116661	FBXO2	-0.706862	1.16011e-10	1.43601e-09	1002.13	907.024	613.717	557.144
ENSG00000116663	FBXO6	-0.938754	1.98316e-05	0.000130603	259.773	307.679	171.27	124.983
ENSG00000116667	C1orf21	0.661955	2.31524e-16	4.37014e-15	1019.58	971.076	1572.83	1578.13
ENSG00000116670	MAD2L2	0.762207	3.15946e-26	9.86098e-25	1329.67	1222.71	2158	2174.01
ENSG00000116675	DNAJC6	-0.711635	4.31456e-06	3.10922e-05	440.484	487.254	269.274	296.615
ENSG00000116741	RGS2	0.545734	4.72767e-08	4.46417e-07	985.699	801.796	1295.94	1316.73
ENSG00000116833	NR5A2	2.5504	0.000260172	0.001373	5.13385	9.15031	52.3324	30.8058
ENSG00000116883	RP11-268J15.5	1.62466	1.06203e-24	3.09196e-23	197.14	185.294	625.135	555.384
ENSG00000116984	MTR	0.518441	2.58149e-16	4.83757e-15	2195.23	2401.96	3431.1	3151.87
ENSG00000117000	RLF	0.542365	2.4485e-11	3.22848e-10	1009.32	1075.16	1517.64	1516.52
ENSG00000117010	ZNF684	0.91204	0.002754	0.0112308	80.0881	64.0522	152.24	119.702
ENSG00000117155	SSX2IP	0.631795	3.50522e-09	3.70605e-08	615.035	566.175	914.39	917.131
ENSG00000117228	GBP1	-2.34734	2.40344e-15	4.2377e-14	285.442	184.15	47.5749	44.8884
ENSG00000117289	TXNIP	1.86549	1.02694e-230	5.05032e-228	1570.96	1796.89	6079.13	6176.99
ENSG00000117394	SLC2A1	0.727442	3.83453e-142	1.02607e-139	11962.9	11886.2	19719.8	19768.5
ENSG00000117399	CDC20	0.880598	7.86633e-95	1.33772e-92	3750.79	3909.47	7063.93	7035.15
ENSG00000117407	ARTN	0.777529	7.80044e-05	0.000458897	177.631	164.706	310.189	277.252
ENSG00000117461	PIK3R3	-1.0097	7.94603e-71	8.26206e-69	3663.52	3671.56	1868.74	1775.29
ENSG00000117480	FAAH	0.944881	3.35737e-07	2.84011e-06	172.497	227.614	375.842	392.553
ENSG00000117586	TNFSF4	-0.549547	0.00447399	0.0171821	270.041	272.222	187.445	183.074
ENSG00000117592	PRDX6	-0.795213	3.99483e-144	1.13578e-141	22793.3	22274.1	12697.8	13271.1
ENSG00000117602	RCAN3	0.59049	1.65025e-15	2.94391e-14	1216.72	1279.9	1839.25	1917.88
ENSG00000117632	STMN1	0.716924	2.32533e-91	3.81186e-89	12394.1	12932.8	20161.3	21457.5
ENSG00000117643	MAN1C1	-0.700741	0.00552211	0.0206707	237.184	185.294	154.143	106.5
ENSG00000117650	NEK2	0.937101	2.83263e-23	7.65862e-22	642.758	667.972	1260.74	1248.07
ENSG00000117724	CENPF	0.992787	6.24931e-129	1.47679e-126	5729.38	6192.47	12081.2	11634.9
ENSG00000118162	KPTN	-0.516416	0.000568045	0.00274751	444.591	514.705	347.297	323.02
ENSG00000118193	KIF14	0.911881	1.87987e-28	6.5781e-27	883.022	858.985	1670.83	1608.06
ENSG00000118194	TNNT2	-2.2993	0.00688712	0.0250536	18.4819	30.8823	3.80599	6.16115
ENSG00000118257	NRP2	-0.507294	2.4466e-16	4.60853e-15	2897.55	3075.65	2178.93	2023.5
ENSG00000118523	CTGF	-0.57049	1.59696e-76	1.95022e-74	16818.5	16753.1	11120.2	11484.4
ENSG00000118596	SLC16A7	-0.778514	0.00146302	0.00639776	183.792	266.503	139.87	122.343
ENSG00000118785	SPP1	-2.06071	8.43472e-101	1.59873e-98	1652.07	1779.73	395.823	426
ENSG00000118898	PPL	0.771735	1.81318e-10	2.20097e-09	443.565	425.489	759.296	725.255
ENSG00000118971	CCND2	-1.42313	1.72339e-21	4.26651e-20	2363.62	2558.65	1009.54	826.474
ENSG00000119280	C1orf198	-0.806591	4.28072e-40	2.16969e-38	2890.36	3025.32	1701.28	1680.23
ENSG00000119333	WDR34	0.627885	3.19219e-34	1.32614e-32	2525.85	2508.33	3884.97	3894.73
ENSG00000119397	CNTRL	0.789696	3.55919e-14	5.78758e-13	581.152	659.966	1054.26	1088.76
ENSG00000119403	PHF19	0.664154	4.33167e-27	1.40748e-25	2329.74	2066.83	3487.24	3485.45
ENSG00000119508	NR4A3	1.21621	5.24234e-07	4.32606e-06	97.5432	89.2155	215.99	218.281
ENSG00000119630	PGF	0.706235	0.000715371	0.00338364	156.069	154.411	238.826	267.57
ENSG00000119699	TGFB3	-1.21674	1.51059e-06	1.17465e-05	247.452	185.294	91.3439	95.0577
ENSG00000119812	FAM98A	-0.629275	5.78434e-30	2.14362e-28	3799.05	4073.03	2597.59	2490.87
ENSG00000119865	CNRIP1	0.564862	2.65521e-12	3.79531e-11	1016.5	1028.27	1488.14	1535.89
ENSG00000119938	PPP1R3C	0.72875	0.000241237	0.00128237	187.899	158.987	280.692	294.855
ENSG00000119946	CNNM1	-0.750468	0.00276557	0.0112704	172.497	177.287	109.422	98.5784
ENSG00000119950	MXI1	0.542242	3.00872e-05	0.000191489	472.314	614.214	767.859	811.512
ENSG00000119969	HELLS	0.568041	2.50832e-12	3.59381e-11	1050.39	1082.02	1525.25	1634.47
ENSG00000120093	HOXB3	0.522338	1.28396e-06	1.00833e-05	658.16	724.018	926.76	1056.2
ENSG00000120129	DUSP1	-0.523275	2.03278e-13	3.14795e-12	2113.09	2065.68	1517.64	1391.54
ENSG00000120149	MSX2	-0.642739	5.67016e-19	1.22827e-17	1888.23	1946.73	1220.77	1234.87
ENSG00000120156	TEK	0.926246	0.00180371	0.00772729	63.6597	107.516	153.191	170.752
ENSG00000120322	PCDHB8	-0.709014	0.00537442	0.0201635	179.685	157.843	102.762	103.859
ENSG00000120334	CENPL	0.532071	0.000307604	0.00159464	398.387	340.849	495.731	573.867
ENSG00000120539	MASTL	0.673804	1.69011e-09	1.8582e-08	548.295	515.849	869.67	829.115
ENSG00000120594	PLXDC2	-1.71561	0.00104922	0.00476217	70.8471	50.3267	25.6905	11.4421
ENSG00000120647	CCDC77	0.863509	1.83047e-07	1.60672e-06	218.702	247.058	433.883	412.797
ENSG00000120694	HSPH1	-0.638721	1.8045e-55	1.34019e-53	6853.69	6979.4	4411.15	4472.12
ENSG00000120699	EXOSC8	0.529648	1.32249e-08	1.33097e-07	780.345	776.632	1138.94	1109.01
ENSG00000120725	SIL1	-0.563186	1.30784e-10	1.60794e-09	1280.38	1252.45	855.397	859.04
ENSG00000120738	EGR1	-0.53319	7.23527e-05	0.000428558	614.009	776.632	474.798	484.971
ENSG00000120802	TMPO	0.823524	2.49352e-79	3.34901e-77	4099.89	4373.85	7409.32	7579.1
ENSG00000120833	SOCS2	0.709594	2.55553e-07	2.19445e-06	399.414	352.287	581.366	648.681
ENSG00000120885	CLU	-0.626086	2.88569e-24	8.19157e-23	2626.48	2598.69	1702.23	1683.75
ENSG00000120889	TNFRSF10B	-0.501115	4.32916e-43	2.43128e-41	9174.19	9248.67	6601.5	6416.4
ENSG00000121152	NCAPH	0.978896	2.99861e-21	7.32385e-20	766.997	759.476	1346.37	1660.87
ENSG00000121207	LRAT	2.55441	0.0010513	0.00476925	6.16062	4.57515	35.2055	28.1653
ENSG00000121621	KIF18A	0.912228	1.54618e-14	2.60986e-13	451.779	458.659	805.919	906.569
ENSG00000121753	BAI2	-0.818506	2.72977e-47	1.71279e-45	3426.33	3495.42	2004.81	1920.52
ENSG00000121769	FABP3	-0.952172	0.000193967	0.00105199	168.39	194.444	92.2954	95.0577
ENSG00000121904	CSMD2	-0.544685	8.82285e-09	9.02928e-08	1215.7	1144.93	846.834	772.784
ENSG00000121957	GPSM2	0.915791	4.82994e-25	1.4244e-23	748.515	790.358	1484.34	1417.94
ENSG00000122367	LDB3	-1.02406	0.00362264	0.0143081	94.4628	118.954	62.7989	42.2479
ENSG00000122644	ARL4A	0.576778	0.000229358	0.00122639	275.174	283.66	420.562	412.797
ENSG00000122694	GLIPR2	-0.580263	5.10295e-10	5.88423e-09	1129.45	1214.7	780.229	786.867
ENSG00000122707	RECK	-0.705288	1.21886e-10	1.5026e-09	927.173	1088.89	618.474	616.995
ENSG00000122786	CALD1	-0.683312	1.90622e-169	7.22618e-167	39948.5	40448.9	25097.7	24967.6
ENSG00000122862	SRGN	-0.695309	8.83593e-68	8.93214e-66	7177.12	7261.91	4456.82	4459.79
ENSG00000122952	ZWINT	0.977198	1.12502e-58	9.13877e-57	1549.4	1594.44	3098.08	3089.38
ENSG00000122966	CIT	0.936694	1.07222e-63	9.8041e-62	2124.39	1991.34	3926.84	3955.46
ENSG00000122971	ACADS	0.872033	1.32992e-05	8.99598e-05	169.417	152.124	311.14	278.132
ENSG00000123080	CDKN2C	1.12859	5.86837e-48	3.77317e-46	883.022	897.874	1967.7	1925.8
ENSG00000123095	BHLHE41	0.792115	1.50966e-10	1.84733e-09	403.521	411.764	699.352	712.053
ENSG00000123136	DDX39A	0.557878	2.23681e-23	6.08386e-22	2382.11	2429.41	3650.9	3432.64
ENSG00000123219	CENPK	0.665714	3.66156e-08	3.49558e-07	602.714	487.254	847.785	883.685
ENSG00000123374	CDK2	0.663557	6.14568e-17	1.20503e-15	1400.51	1267.32	1993.39	2233.86
ENSG00000123384	LRP1	-0.763327	1.10962e-40	5.71974e-39	57341	57221.4	35094.1	32400.6
ENSG00000123473	STIL	0.658896	4.15487e-13	6.32124e-12	811.148	895.586	1382.53	1310.56
ENSG00000123485	HJURP	0.967563	4.29066e-37	1.95671e-35	982.619	1004.25	1913.46	1970.69
ENSG00000123572	NRK	-0.796389	2.82006e-33	1.14284e-31	2820.54	2966.99	1748.85	1584.3
ENSG00000123737	EXOSC9	0.560911	4.96377e-11	6.3472e-10	1024.72	1053.43	1616.6	1449.63
ENSG00000123810	B9D2	0.670796	0.000279453	0.00146245	209.461	203.594	303.528	353.826
ENSG00000123975	CKS2	0.55592	3.33084e-11	4.32915e-10	1084.27	1125.49	1530.96	1715.44
ENSG00000123989	CHPF	-0.658491	6.22229e-65	5.86636e-63	13014.3	12842.5	7866.99	8511.19
ENSG00000123999	INHA	1.06998	0.00767595	0.0275269	33.8834	40.0326	69.4594	85.3759
ENSG00000124074	ENKD1	0.68883	3.8073e-05	0.000237659	233.077	261.928	380.599	416.318
ENSG00000124134	KCNS1	1.32735	1.27644e-07	1.14754e-06	82.1416	84.6403	216.942	201.558
ENSG00000124212	PTGIS	1.39136	2.87856e-72	3.09931e-70	831.684	805.227	2182.74	2113.27
ENSG00000124440	HIF3A	0.704789	0.00029915	0.00155569	166.337	192.156	294.965	288.694
ENSG00000124466	LYPD3	1.66025	0.0134418	0.0444541	11.2945	10.2941	43.7689	24.6446
ENSG00000124596	OARD1	0.692888	1.01425e-05	6.96692e-05	363.477	366.012	500.488	677.727
ENSG00000124602	UNC5CL	1.34539	0.00542122	0.0203265	19.5086	28.5947	49.4779	72.1735
ENSG00000124615	MOCS1	-0.535986	1.87507e-05	0.000123888	698.204	646.24	487.167	440.962
ENSG00000124749	COL21A1	1.05991	0.0102583	0.0352321	31.8299	36.6012	68.5079	73.9338
ENSG00000124762	CDKN1A	-1.33012	0	0	44291.8	44325.2	17909.1	17340.1
ENSG00000124795	DEK	0.611366	7.83216e-58	6.22332e-56	5462.42	5351.79	8209.53	8313.15
ENSG00000124875	CXCL6	-1.41787	1.94663e-05	0.000128383	145.801	114.379	41.8659	55.4504
ENSG00000125148	MT2A	1.03209	1.10106e-190	4.35541e-188	6677.09	6774.66	13488.4	14014.9
ENSG00000125285	SOX21	3.14062	0.00287579	0.0116621	5.13385	0	23.7875	22.8843
ENSG00000125319	C17orf53	0.593208	0.00158056	0.00686967	190.979	203.594	306.383	288.694
ENSG00000125347	IRF1	-0.509399	0.000438215	0.0021834	512.358	617.646	370.133	422.479
ENSG00000125354	2022-09-06	-0.507451	1.1041e-11	1.49927e-10	1752.7	1762.58	1271.2	1202.3
ENSG00000125378	BMP4	-0.769879	0.00689219	0.025067	164.283	129.248	78.0229	94.1776
ENSG00000125398	SOX9	0.776786	2.71037e-69	2.77067e-67	3455.08	3422.21	5854.57	5928.79
ENSG00000125457	MIF4GD	0.626729	0.00578044	0.0215094	174.551	156.699	210.281	301.016
ENSG00000125458	NT5C	0.505281	2.70421e-11	3.54764e-10	1203.37	1270.75	1794.53	1716.32
ENSG00000125629	INSIG2	0.956211	4.0655e-19	8.85937e-18	651.999	685.129	1173.2	1418.82
ENSG00000125657	TNFSF9	-1.31395	0.0142949	0.0468834	40.044	57.1894	14.2725	24.6446
ENSG00000125775	SDCBP2	1.26125	0.00103931	0.00471946	47.2314	30.8823	101.81	86.2561
ENSG00000125871	MGME1	0.550909	8.02609e-09	8.22776e-08	802.934	735.456	1133.23	1122.21
ENSG00000125898	FAM110A	0.81725	1.02526e-08	1.04454e-07	309.058	301.96	532.839	543.942
ENSG00000125965	GDF5	-0.621623	5.0073e-10	5.78495e-09	1158.2	1083.17	770.714	687.408
ENSG00000125966	MMP24	-1.25225	5.28435e-13	7.9995e-12	433.297	410.62	186.494	168.111
ENSG00000125968	ID1	0.955639	6.18757e-31	2.35542e-29	1105.83	968.789	1939.15	2087.75
ENSG00000126010	GRPR	1.19358	6.16847e-17	1.2082e-15	267.987	259.64	605.153	602.032
ENSG00000126453	BCL2L12	0.524909	4.719e-07	3.91907e-06	814.229	682.842	1071.39	1085.24
ENSG00000126561	STAT5A	0.904957	2.87277e-05	0.000183478	132.453	137.255	268.323	236.764
ENSG00000126787	DLGAP5	0.937381	2.83344e-60	2.36502e-58	1791.71	1804.9	3481.53	3406.24
ENSG00000126790	L3HYPDH	-0.557747	1.34036e-06	1.04945e-05	791.64	878.43	535.694	597.632
ENSG00000126803	HSPA2	0.991029	2.37861e-05	0.00015419	118.079	138.398	293.062	216.52
ENSG00000126870	WDR60	0.548787	1.80291e-12	2.61192e-11	1135.61	1120.91	1608.98	1691.68
ENSG00000127152	BCL11B	1.64269	0.000338737	0.00174061	33.8834	16.013	86.5864	70.4131
ENSG00000127329	PTPRB	0.620138	6.68486e-11	8.4647e-10	854.273	1030.55	1419.64	1473.4
ENSG00000127337	YEATS4	0.665262	3.96689e-06	2.87576e-05	346.022	335.13	577.56	503.454
ENSG00000127415	IDUA	-0.631846	9.49111e-10	1.06803e-08	1130.47	999.671	708.867	667.165
ENSG00000127564	PKMYT1	0.920378	3.69479e-28	1.27814e-26	851.192	824.671	1608.98	1564.05
ENSG00000127586	CHTF18	0.749532	3.96599e-15	6.90575e-14	774.185	694.28	1225.53	1245.43
ENSG00000127603	MACF1	-0.549541	2.70632e-89	4.24518e-87	24020.3	24127.1	16619.8	16277.8
ENSG00000127663	KDM4B	0.60328	2.74669e-38	1.29297e-36	3385.26	3291.82	5016.3	5128.72
ENSG00000128268	MGAT3	-0.510074	5.06622e-05	0.000308724	716.686	862.416	590.881	517.537
ENSG00000128294	TPST2	-0.630841	1.00308e-10	1.25186e-09	1217.75	1426.3	881.088	825.594
ENSG00000128340	RAC2	0.575337	0.0065953	0.0241174	160.176	154.411	245.487	223.562
ENSG00000128408	RIBC2	1.71096	0.000127531	0.00072067	24.6425	21.732	65.6534	86.2561
ENSG00000128510	CPA4	-1.21743	0	0	20453.3	20399.5	8885.09	8685.46
ENSG00000128564	VGF	-0.661817	1.29685e-06	1.01757e-05	544.188	603.92	364.424	360.867
ENSG00000128590	DNAJB9	-0.608411	2.0786e-06	1.57855e-05	643.785	662.253	454.816	402.235
ENSG00000128606	LRRC17	-0.642143	2.74544e-20	6.35573e-19	2241.44	2208.66	1369.21	1481.32
ENSG00000128617	OPN1SW	0.712179	5.16522e-06	3.6843e-05	275.174	268.79	427.223	463.847
ENSG00000128739	SNRPN	-0.891757	1.82516e-07	1.60283e-06	404.547	401.47	235.02	199.797
ENSG00000128833	MYO5C	0.868426	0.00908096	0.0317825	52.3653	62.9084	101.81	108.26
ENSG00000128944	KNSTRN	0.619265	5.34818e-16	9.84974e-15	1134.58	1228.43	1796.43	1830.74
ENSG00000128951	DUT	0.788011	6.79853e-37	3.07727e-35	1702.38	1609.31	2865.91	2855.25
ENSG00000128965	CHAC1	-1.01676	0.000199172	0.00107733	212.541	154.411	100.859	80.9751
ENSG00000129028	THAP10	0.773741	3.48035e-05	0.000218374	211.515	191.013	375.842	313.339
ENSG00000129116	PALLD	-0.709303	5.64622e-91	9.09192e-89	14400.5	13831.8	8801.36	8470.7
ENSG00000129173	E2F8	1.26203	5.75831e-10	6.61897e-09	154.016	121.242	324.461	337.103
ENSG00000129194	SOX15	0.653824	0.0029137	0.0118001	220.756	162.418	350.152	254.367
ENSG00000129195	FAM64A	1.11425	4.01661e-34	1.66105e-32	645.838	705.717	1474.82	1448.75
ENSG00000129355	CDKN2D	1.36212	4.51532e-25	1.33378e-23	284.415	297.385	758.344	736.698
ENSG00000129474	AJUBA	-0.571156	5.11381e-46	3.12251e-44	8921.61	8649.33	6074.37	5756.27
ENSG00000129493	HEATR5A	-0.639813	2.69147e-12	3.84411e-11	1228.02	1180.39	768.811	777.185
ENSG00000129521	EGLN3	3.39491	8.27787e-40	4.1042e-38	48.2582	28.5947	390.114	425.119
ENSG00000129534	MIS18BP1	1.01423	3.1821e-33	1.2867e-31	902.531	807.515	1727.92	1729.52
ENSG00000129680	MAP7D3	-0.528502	4.33798e-15	7.53905e-14	2196.26	2241.83	1493.85	1581.66
ENSG00000129757	CDKN1C	0.54242	2.11646e-08	2.08393e-07	914.852	780.064	1229.34	1241.91
ENSG00000129810	SGOL1	0.807424	1.4915e-05	0.000100219	178.658	192.156	313.043	335.343
ENSG00000130024	PHF10	0.500211	2.71247e-16	5.06927e-15	2071	2018.79	2792.65	2991.68
ENSG00000130066	SAT1	-0.500595	3.84569e-24	1.08659e-22	4842.25	4568.29	3282.67	3370.15
ENSG00000130158	DOCK6	-0.582729	2.57191e-06	1.92112e-05	768.024	679.41	461.477	505.214
ENSG00000130164	LDLR	-0.710334	3.30601e-51	2.27004e-49	5496.3	5836.75	3435.86	3488.09
ENSG00000130176	CNN1	-0.655437	1.51506e-18	3.20932e-17	2712.73	2417.97	1539.52	1718.08
ENSG00000130193	THEM6	0.694291	9.63923e-05	0.000559297	212.541	205.882	347.297	330.062
ENSG00000130222	GADD45G	-1.91424	0.000432965	0.00216019	72.9007	59.477	7.61199	27.2851
ENSG00000130270	ATP8B3	0.955295	4.26208e-10	4.9618e-09	267.987	283.66	493.828	574.747
ENSG00000130433	CACNG6	1.4045	0.00286325	0.0116242	32.8566	17.1568	61.8474	71.2933
ENSG00000130449	ZSWIM6	-0.521044	1.6834e-15	3.00011e-14	2287.64	2357.35	1652.75	1584.3
ENSG00000130475	FCHO1	0.832268	0.000122189	0.00069365	165.31	130.392	247.39	279.892
ENSG00000130513	GDF15	-1.86216	2.60473e-216	1.18489e-213	4059.85	4038.72	1116.11	1111.65
ENSG00000130702	LAMA5	-0.748732	2.9751e-54	2.17409e-52	5893.66	6151.29	3711.8	3457.29
ENSG00000130720	FIBCD1	-1.0872	0.00044849	0.00222971	140.668	128.104	53.2839	73.0536
ENSG00000130762	ARHGEF16	1.68058	2.31757e-09	2.50418e-08	52.3653	66.3397	190.3	189.235
ENSG00000130766	SESN2	-1.1104	1.41253e-33	5.77584e-32	1692.12	1552.12	799.259	705.012
ENSG00000131015	ULBP2	-0.759103	0.000309409	0.00160262	272.094	285.947	140.822	188.355
ENSG00000131037	EPS8L1	1.17617	2.8405e-06	2.10876e-05	131.427	93.7907	295.916	214.76
ENSG00000131061	ZNF341	-0.583136	0.00307127	0.0123536	259.773	297.385	176.027	195.396
ENSG00000131067	GGT7	-0.548016	9.6203e-10	1.0819e-08	1367.66	1254.74	920.099	874.883
ENSG00000131094	C1QL1	0.889347	6.95899e-05	0.000413868	143.748	118.954	257.856	229.723
ENSG00000131095	GFAP	1.65143	3.44738e-05	0.000216604	34.9102	26.3071	109.422	83.6156
ENSG00000131153	GINS2	0.587808	4.20253e-08	3.98485e-07	621.196	736.6	1031.42	1006.91
ENSG00000131351	HAUS8	0.68682	9.25647e-05	0.000538461	279.281	219.607	427.223	377.591
ENSG00000131370	SH3BP5	-0.790304	0.000435029	0.0021699	275.174	217.32	155.094	130.264
ENSG00000131378	RFTN1	-0.569547	2.98293e-18	6.26036e-17	2711.7	2550.65	1710.79	1835.14
ENSG00000131470	PSMC3IP	0.789802	4.93909e-05	0.00030138	173.524	220.751	369.181	311.578
ENSG00000131473	ACLY	-0.54635	1.48263e-73	1.63503e-71	20390.6	20835.2	14355.3	13874.9
ENSG00000131477	RAMP2	1.23643	0.000225704	0.00120898	50.3117	46.8953	109.422	119.702
ENSG00000131620	ANO1	1.44802	0.0038735	0.0151672	19.5086	20.5882	48.5264	60.7313
ENSG00000131669	NINJ1	-0.513885	2.34682e-07	2.03153e-06	1095.56	1008.82	712.673	761.342
ENSG00000131747	TOP2A	0.803975	1.43907e-142	3.90827e-140	8577.64	8746.55	15081.3	15160.8
ENSG00000131941	RHPN2	0.516884	0.000642303	0.00307157	307.004	337.418	484.313	437.442
ENSG00000131981	LGALS3	0.515161	2.75363e-21	6.75271e-20	2483.76	2627.28	3701.33	3600.75
ENSG00000132003	ZSWIM4	0.507581	0.000283384	0.00148047	372.718	412.908	593.735	522.818
ENSG00000132017	DCAF15	0.513449	4.08403e-11	5.26296e-10	1219.8	1140.36	1718.41	1652.95
ENSG00000132031	MATN3	1.07027	1.81565e-13	2.82856e-12	286.469	379.738	689.837	705.892
ENSG00000132141	CCT6B	1.48501	0.00564011	0.0210431	12.3212	26.3071	45.6719	61.6115
ENSG00000132196	HSD17B7	-0.501084	0.00920815	0.0321801	351.155	337.418	200.766	285.173
ENSG00000132199	ENOSF1	0.870274	2.73066e-21	6.70542e-20	754.676	794.933	1349.23	1481.32
ENSG00000132205	EMILIN2	0.795062	1.18928e-06	9.39246e-06	270.041	231.045	421.514	448.884
ENSG00000132274	TRIM22	-0.955728	1.80923e-58	1.45667e-56	3277.45	3283.82	1646.09	1735.68
ENSG00000132326	PER2	0.513623	0.00302515	0.0121863	246.425	290.522	415.805	350.305
ENSG00000132394	EEFSEC	0.5539	7.89354e-07	6.34692e-06	544.188	535.293	781.18	803.59
ENSG00000132436	FIGNL1	0.544061	1.01657e-06	8.09164e-06	563.697	587.907	804.016	874.003
ENSG00000132466	ANKRD17	-0.510609	3.69186e-32	1.43541e-30	6148.3	6406.36	4464.43	4347.13
ENSG00000132475	H3F3B	0.502224	2.11757e-75	2.48588e-73	15391.3	15446.9	21810.3	21867.7
ENSG00000132613	MTSS1L	-0.693148	0.000300954	0.00156417	1419	1189.54	891.554	722.615
ENSG00000132639	SNAP25	-1.55944	0.0101077	0.0348201	31.8299	46.8953	16.1755	10.562
ENSG00000132749	MTL5	1.02097	1.77466e-05	0.000118068	104.731	104.085	217.893	205.958
ENSG00000132780	NASP	0.561584	1.90235e-32	7.47628e-31	4004.4	4361.27	6223.75	6117.14
ENSG00000132821	VSTM2L	-1.51145	8.17768e-05	0.000479076	102.677	84.6403	31.3995	34.3264
ENSG00000132967	HMGB1P5	0.762426	9.30714e-32	3.58039e-30	1551.45	1506.37	2533.84	2653.7
ENSG00000133056	PIK3C2B	-0.736354	9.00654e-08	8.2188e-07	944.628	705.717	474.798	516.656
ENSG00000133107	TRPC4	-1.54179	3.20573e-21	7.80877e-20	514.412	524.999	166.512	190.115
ENSG00000133110	POSTN	-1.64986	6.8403e-12	9.42925e-11	302.897	338.561	76.1199	127.624
ENSG00000133119	RFC3	0.574572	3.90223e-08	3.71559e-07	614.009	678.267	974.335	948.817
ENSG00000133256	PDE6B	0.984489	0.000658865	0.00314005	74.9542	72.0587	134.161	156.669
ENSG00000133477	FAM83F	2.31553	1.3944e-05	9.41814e-05	13.348	11.4379	64.7019	58.971
ENSG00000133519	ZDHHC8P1	0.833135	3.15559e-07	2.68063e-06	237.184	271.078	425.32	478.809
ENSG00000133639	BTG1	0.603393	1.17997e-19	2.6507e-18	1538.1	1540.68	2399.68	2278.75
ENSG00000133687	TMTC1	-1.47888	1.47362e-05	9.90907e-05	149.908	110.947	55.1869	38.7272
ENSG00000133805	AMPD3	0.685885	8.96694e-06	6.20862e-05	291.603	275.653	476.701	436.562
ENSG00000133808	MICALCL	-1.33756	0.00361712	0.0142894	63.6597	81.209	39.0114	18.4835
ENSG00000133816	MICAL2	-0.635745	3.67289e-92	6.07563e-90	17625.5	17757.3	11609.2	11165.8
ENSG00000133818	RRAS2	-0.543858	1.87831e-23	5.12411e-22	4798.1	4353.26	3089.52	3189.72
ENSG00000133985	TTC9	-0.961417	0.0151246	0.0490985	88.3022	74.3462	32.351	51.0495
ENSG00000134057	CCNB1	0.734505	9.0527e-62	7.76995e-60	3588.56	3736.76	6065.8	6118.02
ENSG00000134070	IRAK2	-0.727572	8.08401e-05	0.000474273	305.977	363.725	199.815	204.198
ENSG00000134107	BHLHE40	1.01569	1.16043e-47	7.3572e-46	1136.63	1180.39	2315	2367.64
ENSG00000134215	VAV3	-1.6859	0.00847773	0.0299514	29.7763	43.464	8.56349	14.0826
ENSG00000134222	PSRC1	0.789482	2.5668e-25	7.69448e-24	1092.48	1047.71	1833.54	1866.83
ENSG00000134324	LPIN1	-0.553675	9.07106e-22	2.28611e-20	3220.98	3336.43	2303.58	2164.32
ENSG00000134333	LDHA	1.48914	0	0	35912.3	36309.6	101029	101705
ENSG00000134363	FST	-0.587423	4.30513e-36	1.91531e-34	5508.62	5829.89	3707.99	3834.88
ENSG00000134504	KCTD1	-0.528585	3.72534e-05	0.000232862	602.714	641.665	447.204	415.438
ENSG00000134516	DOCK2	1.35495	2.93372e-16	5.47507e-15	226.916	193.3	582.317	494.652
ENSG00000134531	EMP1	0.744357	3.88296e-57	3.03237e-55	3559.81	3514.86	5754.66	6096.02
ENSG00000134569	LRP4	-0.952751	6.40069e-23	1.70773e-21	1231.1	1237.58	667.001	609.074
ENSG00000134690	CDCA8	0.790006	2.25667e-28	7.88144e-27	1343.02	1337.09	2215.09	2417.81
ENSG00000134755	DSC2	2.13216	2.53663e-11	3.33984e-10	39.0173	36.6012	176.979	154.909
ENSG00000134762	DSC3	-0.537247	0.00878092	0.0308809	244.371	317.973	180.785	205.958
ENSG00000134802	SLC43A3	1.45975	9.88286e-20	2.23389e-18	197.14	237.908	642.262	552.743
ENSG00000134824	FADS2	-0.540672	1.08773e-60	9.16309e-59	13826.5	13533.3	9261.89	9546.26
ENSG00000134955	SLC37A2	1.01648	0.000132029	0.000743318	103.704	78.9214	170.318	199.797
ENSG00000135049	AGTPBP1	0.59745	3.58388e-09	3.78384e-08	699.23	689.704	998.122	1102.85
ENSG00000135119	RNFT2	0.877923	1.84454e-05	0.000122048	141.694	156.699	275.935	271.971
ENSG00000135245	HILPDA	1.17044	3.23356e-21	7.84506e-20	366.557	349.999	828.755	785.107
ENSG00000135315	KIAA1009	0.505643	0.0145752	0.0476201	194.06	212.745	333.976	243.806
ENSG00000135414	GDF11	-0.860849	4.01354e-31	1.53103e-29	2404.7	2288.72	1369.21	1217.27
ENSG00000135451	TROAP	0.999082	1.51041e-37	6.97549e-36	950.789	911.599	1866.84	1857.15
ENSG00000135476	ESPL1	0.912158	4.09986e-42	2.23356e-40	1278.33	1297.06	2426.32	2419.57
ENSG00000135480	KRT7	0.718822	2.20508e-13	3.40608e-12	845.032	728.593	1344.47	1248.95
ENSG00000135502	SLC26A10	0.932362	0.00015797	0.000875547	107.811	97.222	185.542	205.958
ENSG00000135540	NHSL1	0.524756	0.00295295	0.0119378	233.077	243.627	368.23	317.739
ENSG00000135636	DYSF	-0.971359	1.1711e-32	4.65268e-31	1801.98	1691.66	912.487	870.483
ENSG00000135679	MDM2	-0.831983	1.08709e-80	1.49854e-78	6834.18	6937.08	3762.23	3971.3
ENSG00000135709	KIAA0513	-0.593229	2.31524e-11	3.06163e-10	1339.93	1251.3	861.106	857.28
ENSG00000135766	EGLN1	0.877387	4.021e-67	3.99815e-65	2933.48	2719.93	5250.37	5141.92
ENSG00000135929	CYP27A1	0.732333	0.00166192	0.00718296	166.337	121.242	262.614	216.52
ENSG00000136052	SLC41A2	-1.47731	2.06123e-06	1.56667e-05	187.899	136.111	48.5264	67.7727
ENSG00000136098	NEK3	0.653118	5.02438e-07	4.16319e-06	438.431	386.6	638.456	660.123
ENSG00000136108	CKAP2	0.544785	2.5063e-27	8.30685e-26	2934.51	2905.22	4169.47	4348.89
ENSG00000136114	THSD1	-0.538576	0.00191557	0.00814006	400.44	368.3	295.916	234.124
ENSG00000136122	BORA	0.567693	0.000569363	0.00275243	276.201	287.091	456.719	378.471
ENSG00000136158	SPRY2	0.788588	6.00868e-21	1.43483e-19	896.37	866.992	1493.85	1552.61
ENSG00000136167	LCP1	2.45256	0.000361126	0.00184166	15.4016	3.43137	30.448	73.9338
ENSG00000136275	C7orf69	-1.66954	0.000152243	0.00084664	67.7668	77.7776	22.836	22.8843
ENSG00000136367	ZFHX2	-1.08016	0.0073878	0.0266459	68.7936	84.6403	40.9144	31.6859
ENSG00000136379	ABHD17C	0.863189	1.74591e-24	5.00291e-23	943.602	1048.85	1728.87	1891.47
ENSG00000136383	ALPK3	0.875271	2.97498e-06	2.20141e-05	188.926	272.222	445.301	398.714
ENSG00000136492	BRIP1	0.756859	4.92981e-18	1.01935e-16	857.353	966.501	1569.02	1510.36
ENSG00000136518	ACTL6A	0.547298	2.26475e-10	2.72189e-09	1024.72	1199.83	1610.89	1636.23
ENSG00000136531	SCN2A	-1.39723	4.15785e-09	4.37319e-08	277.228	220.751	94.1984	95.0577
ENSG00000136770	DNAJC1	-0.655329	2.12342e-10	2.55879e-09	976.458	939.05	613.717	602.913
ENSG00000136824	SMC2	0.798946	3.09405e-44	1.78162e-42	1927.25	2039.37	3452.99	3444.96
ENSG00000136859	ANGPTL2	-0.62891	2.46599e-17	4.89326e-16	1904.66	1811.76	1184.62	1219.03
ENSG00000136960	ENPP2	-1.32044	7.31287e-05	0.000432733	148.882	114.379	42.8174	62.4917
ENSG00000136982	DSCC1	0.720342	6.9088e-05	0.000411228	192.006	228.758	346.346	345.905
ENSG00000137124	ALDH1B1	-0.833535	4.65767e-40	2.34767e-38	2937.59	2974.99	1725.07	1593.98
ENSG00000137133	HINT2	0.614535	0.00044839	0.00222971	265.933	280.228	475.749	360.867
ENSG00000137135	ARHGEF39	1.18218	2.361e-07	2.04089e-06	98.5699	123.529	251.196	251.727
ENSG00000137309	HMGA1	0.657543	1.12906e-154	3.54212e-152	41361.4	40080.6	64167.2	64308.3
ENSG00000137310	TCF19	3.46176	0.000126217	0.000713907	4.10708	18.3006	145.579	99.4586
ENSG00000137393	RNF144B	-1.3266	7.72488e-08	7.09909e-07	203.3	252.777	84.6834	96.8181
ENSG00000137462	TLR2	1.20041	3.61048e-05	0.000226149	71.8739	85.7841	216.942	145.227
ENSG00000137463	MGARP	-0.753813	3.87876e-06	2.81411e-05	469.234	425.489	290.207	241.165
ENSG00000137494	ANKRD42	-0.743651	2.53228e-07	2.17654e-06	644.812	547.875	381.551	331.822
ENSG00000137507	LRRC32	-1.70222	1.0265e-18	2.18458e-17	561.643	425.489	170.318	133.785
ENSG00000137573	SULF1	-1.00252	7.5792e-52	5.26378e-50	2564.87	2658.16	1325.44	1281.52
ENSG00000137656	BUD13	0.543098	3.66009e-05	0.000229099	420.976	467.809	605.153	688.289
ENSG00000137691	C11orf70	1.53083	0.00310662	0.0124869	13.348	25.1633	54.2354	56.3305
ENSG00000137770	CTDSPL2	0.501792	2.45563e-13	3.77706e-12	1494.98	1499.51	2175.13	2065.75
ENSG00000137801	THBS1	-0.854725	1.65908e-235	8.38571e-233	96856.2	97974.6	55002.3	52736.8
ENSG00000137804	NUSAP1	0.911014	1.43767e-58	1.16266e-56	2009.39	1960.45	3646.14	3819.03
ENSG00000137807	KIF23	0.921151	4.4384e-59	3.63788e-57	1810.2	1816.34	3427.3	3439.68
ENSG00000137809	ITGA11	-1.01392	4.92036e-133	1.22645e-130	7504.66	7560.44	3679.45	3779.43
ENSG00000137812	CASC5	0.821499	1.33831e-41	7.05852e-40	1656.18	1624.18	2909.68	2888.7
ENSG00000137825	ITPKA	1.80351	0.00138366	0.00608875	18.4819	10.2941	58.0414	43.1281
ENSG00000137841	PLCB2	1.04006	0.00461567	0.0176517	56.4724	37.745	105.616	88.8966
ENSG00000137857	DUOX1	1.68231	0.000462375	0.00229185	33.8834	14.8692	97.0529	60.7313
ENSG00000137868	STRA6	0.952895	3.63529e-12	5.13171e-11	319.325	332.842	660.34	602.032
ENSG00000137872	SEMA6D	1.06161	2.23391e-08	2.1901e-07	155.042	171.568	352.055	329.181
ENSG00000137877	SPTBN5	-0.702978	0.00103651	0.00470865	287.496	231.045	171.27	147.868
ENSG00000137975	CLCA2	-3.01018	1.35011e-10	1.65655e-09	116.025	99.5096	19.9815	7.04131
ENSG00000138030	KHK	0.920704	0.00241942	0.0100054	70.8471	69.7711	149.385	117.062
ENSG00000138061	CYP1B1	-1.08285	2.68535e-06	2.00093e-05	221.782	227.614	105.616	106.5
ENSG00000138078	PREPL	-0.799252	7.98272e-25	2.3428e-23	2020.68	2246.4	1274.06	1177.66
ENSG00000138092	CENPO	0.586843	2.49029e-09	2.68285e-08	715.659	817.809	1166.54	1134.53
ENSG00000138131	LOXL4	-1.41367	1.72978e-75	2.04384e-73	2175.73	2178.92	788.792	844.958
ENSG00000138160	KIF11	1.0359	6.64989e-84	9.68012e-82	2160.32	2323.03	4599.54	4587.42
ENSG00000138166	DUSP5	-0.610445	1.7223e-11	2.29926e-10	1478.55	1424.02	880.136	1020.11
ENSG00000138180	CEP55	1.02095	1.7445e-63	1.57925e-61	1537.07	1544.11	3085.71	3165.95
ENSG00000138182	KIF20B	0.958711	8.03257e-40	3.99346e-38	1146.9	1117.48	2141.82	2259.38
ENSG00000138316	ADAMTS14	-1.96772	2.67601e-79	3.55422e-77	1573.01	1719.11	459.574	382.871
ENSG00000138346	DNA2	0.541461	8.13392e-05	0.000476666	389.146	474.672	598.493	656.603
ENSG00000138376	BARD1	0.681803	3.4657e-07	2.92903e-06	427.136	464.378	644.165	784.226
ENSG00000138623	SEMA7A	-0.554393	7.88176e-19	1.68924e-17	3416.06	3055.06	2210.33	2198.65
ENSG00000138640	FAM13A	0.693195	1.75483e-12	2.54569e-11	778.292	709.149	1259.78	1147.73
ENSG00000138668	HNRNPD	0.519063	3.06676e-44	1.77151e-42	10442.3	9992.14	15096.5	14195.3
ENSG00000138678	AGPAT9	0.522494	0.000103687	0.000598187	402.494	468.953	659.389	591.47
ENSG00000138685	FGF2	-1.0628	3.63001e-35	1.56892e-33	1929.3	2125.16	900.118	1038.59
ENSG00000138741	TRPC3	1.65003	0.00990774	0.0342414	12.3212	10.2941	32.351	38.7272
ENSG00000138758	2022-09-11	-0.899029	2.81692e-279	1.8984e-276	35452.3	35648.5	19053.8	19073.2
ENSG00000138759	FRAS1	-1.20952	6.07181e-32	2.34571e-30	1177.71	1196.4	540.451	486.731
ENSG00000138764	CCNG2	0.541415	8.29697e-19	1.76989e-17	1861.53	1970.75	2751.73	2822.69
ENSG00000138768	USO1	-0.595735	1.44347e-42	7.98342e-41	5812.55	5713.22	3846.91	3781.19
ENSG00000138771	SHROOM3	-0.792705	1.58229e-21	3.92252e-20	1595.6	1507.51	888.7	903.049
ENSG00000138772	ANXA3	0.584795	1.15687e-15	2.08009e-14	1277.3	1323.36	1894.43	2004.13
ENSG00000138778	CENPE	0.774309	1.8097e-33	7.3503e-32	1625.38	1766.01	2841.18	2954.71
ENSG00000138780	GSTCD	0.568598	4.05509e-06	2.93385e-05	449.725	446.077	678.419	650.441
ENSG00000138792	ENPEP	0.688511	0.00483371	0.0183812	130.4	128.104	175.076	241.165
ENSG00000138798	EGF	-0.967246	0.000701831	0.00332479	141.694	173.856	69.4594	91.5371
ENSG00000138829	FBN2	-0.509156	7.37234e-41	3.82185e-39	10130.1	10573.2	7431.2	7115.25
ENSG00000139116	KIF21A	-0.93108	1.78264e-08	1.76768e-07	422.003	490.685	223.602	254.367
ENSG00000139132	FGD4	-0.913751	0.00474126	0.018075	119.105	105.229	64.7019	54.5702
ENSG00000139174	PRICKLE1	-1.80635	7.09035e-13	1.06361e-11	233.077	322.548	70.4109	88.0164
ENSG00000139211	AMIGO2	-0.727844	1.36917e-43	7.76116e-42	5541.48	5489.04	3148.51	3509.22
ENSG00000139278	GLIPR1	-0.739162	3.65412e-56	2.77043e-54	7689.48	7659.95	4368.33	4824.18
ENSG00000139289	PHLDA1	0.658812	1.82286e-76	2.21126e-74	8142.29	7788.06	12399	12756.2
ENSG00000139329	LUM	0.673586	0.000198899	0.00107617	203.3	243.627	333.976	377.591
ENSG00000139354	GAS2L3	0.829454	7.94786e-21	1.88798e-19	799.854	802.939	1373.96	1473.4
ENSG00000139364	TMEM132B	-2.18707	6.39146e-16	1.16415e-14	220.756	252.777	44.7204	58.971
ENSG00000139410	SDSL	-0.850612	0.000105116	0.000606051	236.157	237.908	122.743	139.946
ENSG00000139567	ACVRL1	1.10672	2.43096e-06	1.82107e-05	104.731	110.947	213.136	250.847
ENSG00000139618	BRCA2	1.09498	1.14616e-12	1.68054e-11	247.452	258.496	503.343	576.508
ENSG00000139675	HNRNPA1L2	0.525353	0.000296555	0.00154484	410.708	352.287	510.003	588.83
ENSG00000139832	RAB20	1.68119	2.80955e-10	3.34572e-09	72.9007	59.477	202.669	222.682
ENSG00000139874	SSTR1	1.24657	0.000680148	0.00323217	49.285	38.8888	122.743	87.1363
ENSG00000139915	MDGA2	0.822693	0.00790605	0.0282241	63.6597	73.2025	112.277	129.384
ENSG00000139926	FRMD6	-0.5856	5.28685e-98	9.71713e-96	24444.3	24630.3	16569.4	16134.3
ENSG00000139946	PELI2	0.55478	0.00430674	0.016631	204.327	181.862	268.323	299.256
ENSG00000139971	C14orf37	-0.970496	1.2209e-20	2.87764e-19	1059.63	1022.55	518.567	543.942
ENSG00000139974	SLC38A6	-0.611555	3.04447e-05	0.000193348	539.054	610.783	336.831	414.557
ENSG00000140025	EFCAB11	0.772793	0.00269173	0.0110082	105.757	94.9344	161.755	181.314
ENSG00000140044	JDP2	-0.720874	2.61056e-07	2.23959e-06	677.668	594.77	352.055	419.838
ENSG00000140092	FBLN5	-0.563366	4.04311e-07	3.38246e-06	1037.04	876.142	633.698	661.884
ENSG00000140416	TPM1	-0.738457	7.09511e-167	2.48274e-164	38920.7	39681.5	23189	23918.5
ENSG00000140451	PIF1	0.94475	2.86302e-21	7.0115e-20	628.383	579.901	1181.76	1145.97
ENSG00000140459	CYP11A1	0.887077	0.00626033	0.0230686	59.5527	61.7646	101.81	122.343
ENSG00000140525	FANCI	0.768929	2.33589e-28	8.14249e-27	1359.44	1410.29	2440.59	2278.75
ENSG00000140534	TICRR	0.697709	1.65693e-11	2.21524e-10	620.169	591.339	963.868	1001.63
ENSG00000140538	NTRK3	-1.92014	1.31366e-45	7.915e-44	893.29	820.096	212.184	240.285
ENSG00000140873	ADAMTS18	-1.25487	1.19183e-05	8.105e-05	149.908	187.581	61.8474	79.2148
ENSG00000140939	NOL3	0.631292	1.80865e-06	1.39214e-05	441.511	388.888	614.668	672.446
ENSG00000140993	TIGD7	0.900165	0.00882481	0.0310173	67.7668	45.7515	112.277	100.339
ENSG00000141150	RASL10B	-0.754578	3.2783e-07	2.77709e-06	556.509	614.214	385.357	308.938
ENSG00000141232	TOB1	-0.71188	2.35193e-19	5.20628e-18	1837.92	1759.15	1149.41	1048.28
ENSG00000141337	ARSG	-0.713643	0.0104327	0.0357366	132.453	202.451	99.9074	103.859
ENSG00000141469	SLC14A1	1.2042	0.000301482	0.00156646	43.1243	89.2155	147.482	155.789
ENSG00000141499	WRAP53	0.605247	6.91103e-08	6.38017e-07	584.232	526.143	856.349	834.396
ENSG00000141526	SLC16A3	1.28768	0	0	10826.3	10322.7	26471.6	25175.3
ENSG00000141560	FN3KRP	0.638333	3.27114e-14	5.34306e-13	1108.91	1020.26	1736.49	1580.78
ENSG00000141562	NARF	0.94711	1.36511e-55	1.01801e-53	1783.5	1735.13	3498.66	3288.29
ENSG00000141576	RNF157	1.18169	0.000351077	0.00179595	50.3117	91.5031	191.251	129.384
ENSG00000141622	RNF165	1.09762	0.0145066	0.0474934	23.6157	36.6012	69.4594	58.971
ENSG00000141655	TNFRSF11A	1.11723	0.00393385	0.0153672	31.8299	52.6143	83.7319	98.5784
ENSG00000141738	GRB7	1.37966	1.14189e-06	9.03777e-06	72.9007	61.7646	158.9	191.876
ENSG00000141753	IGFBP4	-0.594212	1.76916e-131	4.23574e-129	55839.9	54611.3	36406.2	36759.2
ENSG00000141959	PFKL	0.640265	1.60801e-82	2.32218e-80	9343.61	8992.46	14422.8	14163.6
ENSG00000142046	TMEM91	0.909818	3.42902e-08	3.28911e-07	244.371	216.176	422.465	443.603
ENSG00000142149	HUNK	0.64464	0.0068824	0.0250414	111.918	142.974	197.912	199.797
ENSG00000142178	SIK1	-0.542268	7.50931e-08	6.91146e-07	1003.15	956.207	686.031	660.123
ENSG00000142188	TMEM50B	-0.593412	1.87269e-13	2.91244e-12	1494.98	1534.96	1015.25	992.825
ENSG00000142627	EPHA2	-0.541716	1.07433e-50	7.29421e-49	9639.32	9530.05	6680.47	6490.33
ENSG00000142657	PGD	-0.738092	2.81821e-115	6.25368e-113	13156	13202.7	7858.43	7943.48
ENSG00000142731	PLK4	1.17012	1.11555e-30	4.21134e-29	546.242	537.581	1270.25	1169.74
ENSG00000142798	HSPG2	-0.511092	3.11505e-72	3.3342e-70	30613.2	30334.4	21843.6	20927.7
ENSG00000142871	CYR61	-0.633291	1.06682e-95	1.84875e-93	20577.5	19817.3	13118.3	12928.7
ENSG00000142945	KIF2C	1.12171	1.62603e-59	1.33879e-57	1309.13	1366.83	2777.42	3041.85
ENSG00000143028	SYPL2	-2.87385	0.000118148	0.000673291	45.1779	28.5947	5.70899	4.40082
ENSG00000143061	IGSF3	0.869621	3.11933e-15	5.47342e-14	533.92	487.254	935.323	932.094
ENSG00000143162	CREG1	-0.603473	7.10419e-05	0.00042148	437.404	465.522	307.334	286.934
ENSG00000143228	NUF2	1.12439	6.45714e-45	3.79013e-43	1060.65	1085.46	2180.84	2495.27
ENSG00000143248	RGS5	-0.818984	3.20744e-15	5.61719e-14	1047.31	1195.26	621.329	648.681
ENSG00000143341	HMCN1	-0.585818	6.01768e-08	5.60664e-07	850.166	913.887	599.444	575.627
ENSG00000143367	TUFT1	-0.903696	8.76676e-29	3.09147e-27	1662.34	1667.64	914.39	866.082
ENSG00000143390	RFX5	-0.531833	4.13372e-14	6.70384e-13	1981.67	2075.98	1374.92	1430.27
ENSG00000143401	ANP32E	0.69539	8.47302e-61	7.17094e-59	4107.08	4012.41	6515.86	6633.8
ENSG00000143429	AC027612.6	0.767568	3.0441e-14	4.99463e-13	668.427	609.639	1106.59	1071.16
ENSG00000143458	GABPB2	0.660728	2.06396e-05	0.000135142	273.121	288.235	458.622	428.64
ENSG00000143476	DTL	0.681323	1.30171e-10	1.60256e-09	602.714	703.43	1028.57	1063.24
ENSG00000143515	ATP8B2	-0.588076	2.15478e-24	6.14552e-23	4535.24	4324.66	3117.11	2780.44
ENSG00000143554	SLC27A3	0.814671	8.79372e-05	0.000513348	177.631	187.581	268.323	373.19
ENSG00000143578	CREB3L4	0.636881	0.00199286	0.00844481	166.337	155.555	245.487	255.248
ENSG00000143819	EPHX1	-1.43539	1.47859e-45	8.87934e-44	1299.89	1226.14	461.477	472.648
ENSG00000143847	PPFIA4	2.12913	3.49525e-106	7.31029e-104	379.905	431.208	1756.47	1785.85
ENSG00000143867	OSR1	0.56215	1.11527e-09	1.2473e-08	824.496	810.946	1251.22	1164.46
ENSG00000143919	CAMKMT	-0.731589	0.00532082	0.0200078	157.096	176.143	89.4409	110.901
ENSG00000144152	FBLN7	1.52671	1.94731e-07	1.70434e-06	72.9007	49.1829	178.882	174.273
ENSG00000144339	TMEFF2	1.30102	5.7301e-06	4.06808e-05	72.9007	65.1959	149.385	190.996
ENSG00000144366	GULP1	0.516686	7.90847e-19	1.69297e-17	2027.87	1998.2	2904.93	2856.13
ENSG00000144369	FAM171B	-0.538451	1.71843e-07	1.51275e-06	1031.9	980.227	731.703	654.842
ENSG00000144395	CCDC150	1.14228	1.44552e-07	1.28243e-06	121.159	184.15	357.764	314.219
ENSG00000144452	ABCA12	-1.94382	0.00591638	0.0219337	41.0708	26.3071	12.3695	5.28099
ENSG00000144476	ACKR3	-0.951002	0.000123731	0.000701153	185.845	191.013	99.9074	95.0577
ENSG00000144554	FANCD2	1.03314	1.27391e-24	3.68524e-23	614.009	552.45	1209.35	1180.3
ENSG00000144579	CTDSP1	0.595955	6.36596e-35	2.73196e-33	3132.68	3020.75	4620.48	4682.47
ENSG00000144645	OSBPL10	0.597537	2.38541e-05	0.000154576	388.119	414.051	546.16	666.284
ENSG00000144724	PTPRG	-0.737388	8.23909e-25	2.41415e-23	2144.92	2022.22	1239.8	1260.4
ENSG00000144810	COL8A1	-0.879749	3.22946e-132	7.94099e-130	13754.6	14146.4	7379.82	7778.89
ENSG00000144824	PHLDB2	-0.980725	6.97497e-39	3.33991e-37	2311.26	2456.86	1278.81	1138.05
ENSG00000144843	ADPRH	1.00463	0.00441209	0.0169838	53.392	43.464	96.1014	98.5784
ENSG00000144867	SRPRB	-0.60843	1.00404e-12	1.48171e-11	1742.43	1690.52	1214.11	1039.47
ENSG00000145020	AMT	0.557679	0.000249992	0.0013235	320.352	313.398	499.537	433.921
ENSG00000145075	CCDC39	0.711432	3.00173e-06	2.2185e-05	289.549	274.509	469.089	455.045
ENSG00000145241	CENPC	0.637444	7.19896e-07	5.81929e-06	393.253	417.483	622.28	638.119
ENSG00000145246	ATP10D	-0.801582	1.18922e-41	6.29043e-40	3449.95	3765.35	2082.83	2055.18
ENSG00000145284	SCD5	-0.695818	9.5808e-17	1.85657e-15	1709.57	1600.16	1074.24	970.821
ENSG00000145287	PLAC8	1.39681	5.51122e-09	5.75013e-08	117.052	81.209	259.759	264.049
ENSG00000145335	SNCA	-0.883613	6.27062e-05	0.000375948	275.174	221.895	134.161	135.545
ENSG00000145348	TBCK	-0.506096	1.68023e-06	1.30155e-05	862.487	905.88	609.911	634.598
ENSG00000145358	DDIT4L	0.690719	5.97009e-12	8.26725e-11	628.383	680.554	1053.31	1057.96
ENSG00000145386	CCNA2	0.960082	4.85317e-62	4.18523e-60	2075.1	1904.41	3848.81	3898.25
ENSG00000145391	SETD7	-0.794261	4.49369e-40	2.27131e-38	4619.44	4225.15	2673.71	2430.13
ENSG00000145491	ROPN1L	1.94414	0.0037229	0.0146437	10.2677	8.00652	37.1084	33.4462
ENSG00000145632	PLK2	-0.840746	9.86853e-103	1.95182e-100	10289.3	9913.21	5512.03	5767.72
ENSG00000145681	HAPLN1	-0.634971	5.50467e-25	1.62076e-23	3142.94	3058.49	2086.64	1909.08
ENSG00000145703	IQGAP2	-1.18025	0.00142035	0.00623513	92.4093	88.0717	41.8659	37.8471
ENSG00000145708	CRHBP	-0.752618	6.3682e-05	0.000381672	356.289	296.241	193.154	194.516
ENSG00000145794	MEGF10	1.0003	0.000305366	0.00158484	84.1951	73.2025	154.143	161.07
ENSG00000145901	TNIP1	0.571055	7.92279e-35	3.37619e-33	3766.19	3790.51	5770.84	5457.02
ENSG00000145934	TENM2	-1.1616	9.77936e-13	1.44789e-11	505.171	522.711	202.669	256.128
ENSG00000146054	TRIM7	1.70056	2.45641e-07	2.11733e-06	36.9637	75.49	158.9	204.198
ENSG00000146122	DAAM2	-0.83354	4.32464e-23	1.15722e-21	1559.66	1615.03	853.494	926.813
ENSG00000146205	ANO7	1.60265	1.10365e-07	9.99103e-07	49.285	56.0456	150.337	168.992
ENSG00000146242	TPBG	1.50007	1.1327e-258	6.6486e-256	3150.13	2956.69	8637.71	8645.85
ENSG00000146410	MTFR2	1.1236	9.99376e-05	0.000578024	77.0078	64.0522	163.658	144.347
ENSG00000146670	CDCA5	0.906641	1.06312e-34	4.48828e-33	1130.47	1066.01	2065.7	2054.3
ENSG00000146674	IGFBP3	1.73003	0	0	3771.33	3491.99	12000.3	12110.2
ENSG00000146858	ZC3HAV1L	0.747554	1.89363e-11	2.52059e-10	557.536	544.443	978.141	873.123
ENSG00000146918	NCAPG2	0.821442	4.61731e-54	3.34728e-52	2292.78	2276.14	4110.47	3965.14
ENSG00000147041	SYTL5	-0.703284	0.00741678	0.0267345	174.551	215.032	95.1499	143.467
ENSG00000147100	SLC16A2	-0.608026	3.05572e-13	4.6803e-12	2206.53	1995.91	1268.35	1488.36
ENSG00000147119	CHST7	-0.935582	2.83551e-11	3.70388e-10	615.035	760.619	371.084	347.665
ENSG00000147224	PRPS1	-0.657092	2.51421e-56	1.91416e-54	7042.62	6970.25	4354.06	4531.09
ENSG00000147234	FRMPD3	-1.20375	0.00842847	0.0298027	71.8739	52.6143	30.448	23.7644
ENSG00000147383	NSDHL	-0.669039	2.12752e-14	3.52251e-13	1471.36	1394.28	861.106	940.896
ENSG00000147402	GABRQ	0.987511	2.16989e-08	2.13193e-07	207.408	248.202	499.537	403.115
ENSG00000147408	CSGALNACT1	0.857414	3.82878e-14	6.21485e-13	570.884	514.705	922.954	1044.76
ENSG00000147437	GNRH1	0.80989	0.00387797	0.0151782	99.5967	86.9279	191.251	136.425
ENSG00000147573	TRIM55	-0.974121	3.87001e-28	1.33622e-26	1795.82	1954.73	877.282	1029.79
ENSG00000147654	EBAG9	0.563042	0.00178404	0.00766165	207.408	226.47	327.316	313.339
ENSG00000147852	VLDLR	1.01361	1.48994e-08	1.48797e-07	186.872	185.294	357.764	393.433
ENSG00000147883	CDKN2B	-1.44682	3.22391e-21	7.83208e-20	559.59	589.051	222.651	198.917
ENSG00000147894	C9orf72	0.513188	0.010126	0.0348634	189.952	265.359	297.819	350.305
ENSG00000148053	NTRK2	0.66329	0.00175633	0.00754976	146.828	156.699	231.214	249.087
ENSG00000148090	AUH	0.633284	3.0305e-05	0.000192606	313.165	285.947	450.059	479.69
ENSG00000148154	UGCG	-0.613183	2.82591e-50	1.89045e-48	9055.09	9570.08	5936.4	6235.08
ENSG00000148339	SLC25A25	-0.529215	0.000124403	0.000704083	823.47	696.567	594.687	460.326
ENSG00000148386	LCN9	-0.751064	4.09146e-25	1.21449e-23	2101.8	1978.75	1217.92	1207.59
ENSG00000148677	ANKRD1	-1.59517	0	0	10350.9	10063.1	3355.94	3400.96
ENSG00000148680	HTR7	0.679055	0.00829219	0.0293721	97.5432	140.686	204.572	176.033
ENSG00000148773	MKI67	0.814458	2.2933e-104	4.63654e-102	8133.05	8712.24	15063.2	14553.5
ENSG00000148842	CNNM2	-0.854757	0.000150486	0.00083841	269.014	263.071	175.076	119.702
ENSG00000148848	ADAM12	-0.96364	5.76912e-40	2.89986e-38	2293.8	2471.73	1175.1	1266.56
ENSG00000149054	ZNF215	0.612599	0.00356781	0.0141219	159.149	152.124	233.117	242.925
ENSG00000149131	SERPING1	1.46675	5.65356e-20	1.29562e-18	184.819	203.594	519.518	552.743
ENSG00000149212	SESN3	-1.10972	2.93486e-82	4.20494e-80	3864.76	4164.53	1847.81	1871.23
ENSG00000149218	ENDOD1	-0.626402	7.53809e-33	3.02121e-31	3983.87	3901.46	2612.82	2497.03
ENSG00000149257	SERPINH1	-0.544485	6.81472e-82	9.68755e-80	27443.5	26486.7	18614.2	18367.3
ENSG00000149428	HYOU1	-0.738084	5.35561e-78	6.81474e-76	8106.35	8252.43	4986.8	4821.54
ENSG00000149503	INCENP	0.755243	1.32727e-37	6.16096e-36	1916.98	2065.68	3386.38	3332.3
ENSG00000149527	PLCH2	0.751524	2.48569e-07	2.13852e-06	323.433	333.986	510.955	594.991
ENSG00000149548	CCDC15	0.836177	0.000129009	0.000728116	135.534	129.248	238.826	234.124
ENSG00000149573	MPZL2	1.4079	9.59483e-05	0.000556898	35.937	48.0391	97.0529	124.983
ENSG00000149575	SCN2B	-0.951787	0.00804821	0.0286361	136.56	81.209	62.7989	50.1694
ENSG00000149596	JPH2	-0.965744	3.0605e-06	2.25552e-05	261.826	328.267	151.288	150.508
ENSG00000149633	KIAA1755	0.978111	4.21229e-10	4.91011e-09	252.585	338.561	588.978	572.987
ENSG00000149636	DSN1	0.865773	3.55401e-15	6.21218e-14	513.385	518.136	902.972	976.102
ENSG00000149809	TM7SF2	-0.984514	1.74261e-06	1.34529e-05	358.343	377.45	225.505	146.987
ENSG00000149925	ALDOA	0.835149	4.56887e-283	3.1975e-280	47804.4	47793.2	84492.1	86055.4
ENSG00000149929	HIRIP3	0.838891	4.97125e-10	5.7506e-09	336.781	344.28	622.28	595.871
ENSG00000149968	MMP3	-2.14258	0.0104802	0.0358588	18.4819	41.1764	1.903	11.4421
ENSG00000150457	LATS2	-0.695592	5.89392e-47	3.6728e-45	4672.83	4744.43	2862.11	2951.19
ENSG00000150477	KIAA1328	0.50636	0.0077728	0.0278139	188.926	216.176	281.644	293.095
ENSG00000150556	LYPD6B	-1.7201	0.00502934	0.0190614	41.0708	37.745	15.224	8.80164
ENSG00000150782	IL18	-1.1895	0.00189311	0.00805213	95.4896	77.7776	40.9144	35.2066
ENSG00000150938	CRIM1	-0.831993	4.67735e-217	2.18228e-214	30862.7	31231.1	17588.5	17293.5
ENSG00000150995	ITPR1	0.760832	2.71056e-09	2.90296e-08	432.27	552.45	812.58	852.879
ENSG00000151006	PRSS53	1.09447	7.62904e-05	0.00044954	73.9274	78.9214	173.173	153.149
ENSG00000151012	SLC7A11	-0.632254	4.37231e-88	6.62988e-86	13504.1	13381.2	8690.99	8655.54
ENSG00000151062	CACNA2D4	1.05177	0.0142278	0.0467056	28.7496	35.4574	70.4109	62.4917
ENSG00000151067	CACNA1C	-0.973292	2.12456e-06	1.61144e-05	287.496	273.365	134.161	151.388
ENSG00000151150	ANK3	-0.705679	3.62569e-06	2.64315e-05	560.616	465.522	326.364	303.657
ENSG00000151164	RAD9B	1.74067	0.00155065	0.00675986	15.4016	14.8692	59.9444	41.3677
ENSG00000151376	ME3	0.579264	7.435e-06	5.20736e-05	447.672	570.75	763.102	756.061
ENSG00000151388	ADAMTS12	-0.703695	7.11183e-48	4.55658e-46	4693.37	4858.81	2956.31	2908.06
ENSG00000151692	RNF144A	0.911722	5.03251e-21	1.20966e-19	624.276	623.365	1185.57	1161.82
ENSG00000151725	CENPU	0.944687	8.24208e-23	2.18301e-21	624.276	669.116	1224.58	1263.04
ENSG00000151834	GABRA2	1.41261	5.44164e-16	1.00016e-14	173.524	181.862	432.932	512.256
ENSG00000151849	CENPJ	0.701694	3.69115e-12	5.20652e-11	622.223	622.221	1017.15	1006.91
ENSG00000151876	FBXO4	0.954563	0.0002605	0.00137433	94.4628	90.3593	162.706	195.396
ENSG00000151892	GFRA1	-1.55533	4.047e-105	8.27407e-103	2870.85	3008.16	946.741	1051.8
ENSG00000151914	DST	-0.637302	3.02425e-75	3.50505e-73	25334.5	26322	17192.6	16019.9
ENSG00000151917	BEND6	-0.538968	0.00090642	0.00417762	419.949	420.914	318.752	260.529
ENSG00000152137	HSPB8	-1.11991	1.17487e-35	5.15129e-34	1730.11	1882.68	768.811	891.606
ENSG00000152217	SETBP1	0.50073	0.00024606	0.00130496	504.144	479.247	781.18	611.714
ENSG00000152223	EPG5	-0.549644	4.77312e-24	1.33618e-22	4050.61	4356.69	2944.89	2798.04
ENSG00000152253	SPC25	1.18236	8.49173e-17	1.65789e-15	337.807	271.078	679.37	705.012
ENSG00000152256	PDK1	2.23484	3.16813e-223	1.51704e-220	784.452	883.005	3809.8	4026.75
ENSG00000152268	SPON1	-1.16555	5.26093e-05	0.000319732	183.792	140.686	78.9744	66.0123
ENSG00000152348	ATG10	0.580005	0.0151001	0.0490469	122.186	122.385	179.833	185.715
ENSG00000152422	XRCC4	0.660439	0.000968264	0.00443457	168.39	169.281	275.935	257.888
ENSG00000152527	PLEKHH2	1.11337	0.000516979	0.00252129	51.3385	66.3397	137.967	116.182
ENSG00000152580	IGSF10	-4.73484	0.000669042	0.00318355	7.18739	41.1764	0	1.76033
ENSG00000152642	GPD1L	-0.589181	0.000141492	0.000791935	436.377	535.293	331.122	314.219
ENSG00000152784	PRDM8	0.51296	4.52815e-11	5.80241e-10	1138.69	1156.37	1681.3	1593.98
ENSG00000152804	HHEX	0.5781	2.75452e-06	2.04911e-05	570.884	479.247	821.143	749.02
ENSG00000153044	CENPH	1.23886	5.07616e-28	1.73947e-26	439.458	434.64	978.141	1084.36
ENSG00000153048	CARHSP1	0.53027	5.20477e-16	9.60506e-15	1700.33	1616.17	2439.64	2352.68
ENSG00000153071	DAB2	-0.863751	6.55613e-95	1.12543e-92	8547.86	9120.57	4865.01	4841.78
ENSG00000153132	CLGN	0.619356	8.29181e-06	5.76529e-05	386.066	498.692	703.158	653.962
ENSG00000153234	NR4A2	0.775621	0.00161095	0.00698759	157.096	102.941	213.136	233.244
ENSG00000153294	GPR115	4.10406	0.000221282	0.00118844	1.02677	2.28758	19.9815	36.0867
ENSG00000153404	PLEKHG4B	0.759706	5.04831e-18	1.04267e-16	844.005	931.044	1457.7	1544.69
ENSG00000153904	DDAH1	-0.576324	6.06788e-42	3.25696e-40	8633.08	8778.58	6071.51	5608.41
ENSG00000153976	HS3ST3A1	0.599695	8.63614e-10	9.76652e-09	689.99	693.136	1062.82	1033.31
ENSG00000153993	SEMA3D	-0.983913	3.29023e-18	6.8815e-17	972.351	1098.04	556.627	490.252
ENSG00000154035	C17orf103	-0.765252	1.76129e-07	1.54748e-06	500.037	567.319	301.625	325.661
ENSG00000154079	C6orf57	0.91107	1.03618e-05	7.11217e-05	181.738	137.255	293.062	308.058
ENSG00000154133	ROBO4	1.0089	0.000692982	0.00328629	66.7401	70.9149	149.385	127.624
ENSG00000154146	NRGN	0.602562	2.89141e-08	2.79702e-07	579.098	558.169	848.737	878.404
ENSG00000154188	ANGPT1	-1.84118	1.2622e-27	4.22964e-26	600.661	619.933	142.725	197.157
ENSG00000154217	PITPNC1	0.834766	1.101e-15	1.98159e-14	657.133	576.469	1125.62	1077.32
ENSG00000154277	UCHL1	-0.639192	8.43988e-79	1.09694e-76	20209.9	21589	13309.6	13522.8
ENSG00000154310	TNIK	-0.590594	2.58568e-06	1.93062e-05	686.909	718.299	501.44	432.161
ENSG00000154319	FAM167A	0.881631	4.54412e-16	8.43722e-15	517.492	508.986	923.905	967.301
ENSG00000154529	CNTNAP3B	1.21571	0.000467266	0.00230917	41.0708	66.3397	106.568	141.706
ENSG00000154589	LY96	-2.21493	0.00810985	0.028816	24.6425	29.7385	1.903	9.68181
ENSG00000154678	PDE1C	-0.76824	8.20767e-36	3.61614e-34	2788.71	2727.94	1611.84	1627.42
ENSG00000154734	ADAMTS1	-0.86748	3.29958e-36	1.48245e-34	2290.72	2218.95	1228.38	1243.67
ENSG00000154736	ADAMTS5	-0.825043	0.00921349	0.0321906	125.266	108.66	58.0414	73.9338
ENSG00000154760	SLFN13	1.22051	1.67885e-05	0.000112001	84.1951	67.4835	153.191	200.677
ENSG00000154839	SKA1	0.757312	3.20386e-09	3.4092e-08	387.092	438.071	678.419	714.693
ENSG00000154864	PIEZO2	0.694749	8.89307e-21	2.10976e-19	1245.47	1172.38	2000.05	1916.12
ENSG00000154920	EME1	1.14438	3.11203e-07	2.64857e-06	147.855	110.947	260.711	312.458
ENSG00000155011	DKK2	-2.47382	2.45539e-23	6.65847e-22	296.737	309.967	63.7504	45.7685
ENSG00000155093	PTPRN2	0.687821	0.00550196	0.0206123	105.757	166.993	218.845	219.161
ENSG00000155111	CDK19	0.573099	5.91918e-13	8.91602e-12	1147.93	1307.35	1820.22	1828.98
ENSG00000155640	C10orf12	-0.50571	0.00894602	0.0313753	300.844	444.934	268.323	256.128
ENSG00000155846	PPARGC1B	-1.97426	2.87841e-07	2.45664e-06	112.945	115.523	20.933	36.9669
ENSG00000155849	ELMO1	-1.04136	2.51195e-06	1.8771e-05	366.557	252.777	159.852	141.706
ENSG00000156049	GNA14	2.27393	0.00061593	0.00295633	4.10708	16.013	60.8959	35.2066
ENSG00000156103	MMP16	0.609166	1.67579e-39	8.16576e-38	3414.01	3526.3	5367.4	5217.61
ENSG00000156265	MAP3K7CL	-0.960367	1.65452e-05	0.00011056	259.773	221.895	122.743	124.983
ENSG00000156384	SFR1	0.842306	0.00414545	0.0160833	66.7401	88.0717	136.064	140.826
ENSG00000156500	FAM122C	0.731889	0.0103564	0.0355223	106.784	73.2025	147.482	152.268
ENSG00000156509	FBXO43	1.33567	1.4252e-07	1.26564e-06	73.9274	107.516	229.311	227.082
ENSG00000156515	HK1	0.518152	1.74454e-53	1.25469e-51	8428.76	8406.84	12233.4	11879.6
ENSG00000156711	MAPK13	1.23594	1.23096e-15	2.20893e-14	216.648	237.908	545.209	524.578
ENSG00000156804	FBXO32	-0.906858	1.98831e-05	0.0001308	332.674	263.071	140.822	176.913
ENSG00000156876	SASS6	0.525313	0.00411692	0.0159999	206.381	213.888	306.383	298.376
ENSG00000156970	BUB1B	0.868668	8.41941e-31	3.18502e-29	1291.68	1154.08	2180.84	2288.43
ENSG00000157168	NRG1	-0.762119	4.27867e-26	1.32631e-24	2074.08	2153.75	1287.38	1205.83
ENSG00000157193	LRP8	-0.658628	4.97527e-11	6.35745e-10	1091.46	1025.98	693.643	648.681
ENSG00000157240	FZD1	0.766901	1.03317e-13	1.63191e-12	580.125	633.659	1030.47	1033.31
ENSG00000157404	KIT	-1.78622	9.73709e-06	6.7265e-05	81.1148	132.679	24.739	36.9669
ENSG00000157456	CCNB2	1.0737	3.21385e-54	2.33917e-52	1256.77	1395.42	2734.61	2842.05
ENSG00000157510	AFAP1L1	1.03699	1.63422e-27	5.4462e-26	642.758	617.646	1327.34	1260.4
ENSG00000157617	C2CD2	-0.506896	7.09227e-10	8.08391e-09	1630.51	1478.92	1099.93	1089.64
ENSG00000157782	CABP1	3.30591	0.000959568	0.00439917	0	5.71894	25.6905	29.0454
ENSG00000158008	EXTL1	-0.509921	0.000105393	0.000607453	574.991	566.175	392.017	409.276
ENSG00000158023	WDR66	-0.694656	7.53228e-05	0.000444558	432.27	422.058	222.651	304.537
ENSG00000158089	GALNT14	-0.768026	0.00013433	0.000755335	330.62	264.215	181.736	168.111
ENSG00000158164	TMSB15A	0.835364	6.66207e-13	1.00102e-11	468.207	552.45	893.457	925.053
ENSG00000158169	FANCC	0.517623	3.88609e-05	0.000241831	628.383	491.829	796.404	809.751
ENSG00000158234	FAIM	1.05527	1.18133e-07	1.06519e-06	140.668	158.987	299.722	322.14
ENSG00000158258	CLSTN2	-1.96992	0	0	9009.91	9121.71	2317.85	2310.43
ENSG00000158292	GPR153	-1.06159	1.61306e-14	2.71017e-13	610.928	699.999	319.704	308.058
ENSG00000158373	HIST1H2BD	-1.58113	3.30244e-09	3.50386e-08	214.595	242.483	93.2469	59.8512
ENSG00000158402	CDC25C	1.2431	5.01929e-16	9.28161e-15	219.729	233.333	536.645	535.14
ENSG00000158406	HIST1H4H	-1.94019	2.95655e-05	0.000188366	102.677	67.4835	14.2725	29.9256
ENSG00000158683	PKD1L1	-1.63797	5.58987e-08	5.22142e-07	178.658	155.555	44.7204	62.4917
ENSG00000158966	CACHD1	-0.65938	0.00288526	0.0116953	301.87	263.071	215.039	143.467
ENSG00000158987	RAPGEF6	0.512688	0.00257159	0.0105675	266.96	236.764	369.181	350.305
ENSG00000159055	MIS18A	0.657722	8.22916e-08	7.53209e-07	485.662	480.391	816.386	708.532
ENSG00000159082	SYNJ1	-0.523957	1.68698e-06	1.30622e-05	902.531	861.273	578.511	647.801
ENSG00000159167	STC1	1.57373	5.27811e-239	2.74401e-236	2198.31	2190.35	6431.18	6632.04
ENSG00000159200	RCAN1	-0.645994	8.57941e-33	3.43101e-31	3733.34	3847.7	2358.77	2483.82
ENSG00000159208	C1orf51	1.54021	9.47653e-13	1.40648e-11	121.159	97.222	333.976	302.777
ENSG00000159231	CBR3	0.725538	1.37727e-07	1.22908e-06	334.727	345.424	569.948	554.504
ENSG00000159259	CHAF1B	0.819922	8.63302e-16	1.55994e-14	631.464	581.045	1062.82	1079.08
ENSG00000159348	CYB5R1	-0.678258	1.45509e-17	2.92561e-16	1705.47	1770.58	1134.19	1038.59
ENSG00000159388	BTG2	-1.24119	1.03581e-34	4.38318e-33	1397.43	1390.85	537.597	640.76
ENSG00000159399	HK2	1.06679	5.91086e-94	9.86735e-92	2278.4	2226.96	4816.49	4624.38
ENSG00000159423	ALDH4A1	-0.54433	0.000130793	0.000737271	657.133	775.489	556.627	426
ENSG00000159674	SPON2	-0.632956	0.000162334	0.000897277	370.664	362.581	238.826	234.124
ENSG00000159761	C16orf86	1.94951	4.20588e-05	0.000259865	24.6425	18.3006	109.422	57.2107
ENSG00000159784	FAM131B	-0.861949	8.01115e-10	9.08796e-09	628.383	784.639	409.144	367.909
ENSG00000159958	TNFRSF13C	1.41867	0.00343473	0.0136519	18.4819	25.1633	60.8959	55.4504
ENSG00000160161	CILP2	-0.728455	0.00118108	0.00529465	271.067	209.313	137.016	153.149
ENSG00000160211	G6PD	-0.997718	2.95463e-194	1.22187e-191	14239.2	14632.5	7149.56	7306.24
ENSG00000160223	ICOSLG	1.33838	0.00789661	0.028196	27.7228	16.013	49.4779	61.6115
ENSG00000160226	C21orf2	1.04368	2.91941e-10	3.46709e-09	207.408	228.758	469.089	429.52
ENSG00000160285	LSS	-0.534648	4.2658e-50	2.84324e-48	9811.82	9589.52	6758.5	6637.32
ENSG00000160298	C21orf58	0.883887	7.06524e-18	1.44611e-16	682.802	589.051	1157.02	1192.62
ENSG00000160326	SLC2A6	-0.785414	1.48495e-17	2.98235e-16	1427.21	1355.39	855.397	760.462
ENSG00000160401	C9orf117	-1.14001	0.000807899	0.0037684	95.4896	146.405	51.3809	58.0908
ENSG00000160447	PKN3	0.703745	1.1638e-18	2.47389e-17	975.432	991.665	1603.28	1600.14
ENSG00000160471	COX6B2	1.12213	0.00713509	0.0258368	28.7496	37.745	70.4109	73.9338
ENSG00000160606	TLCD1	-0.809435	0.00563509	0.021033	124.239	186.438	96.1014	80.9751
ENSG00000160678	S100A1	1.43923	0.0058024	0.0215823	17.4551	19.4444	54.2354	45.7685
ENSG00000160703	NLRX1	0.749888	5.48239e-06	3.89526e-05	245.398	298.529	425.32	487.611
ENSG00000160712	IL6R	-0.727396	0.00120415	0.00538661	210.488	261.928	153.191	132.025
ENSG00000160783	PMF1	0.794639	4.7393e-08	4.47284e-07	297.763	329.411	568.045	519.297
ENSG00000160813	PPP1R35	0.569841	2.2299e-05	0.000145431	440.484	523.855	652.728	776.305
ENSG00000160838	LRRC71	-1.73281	8.68033e-05	0.000507054	70.8471	77.7776	19.9815	24.6446
ENSG00000160886	LY6K	1.54632	4.10825e-11	5.28668e-10	106.784	84.6403	305.431	255.248
ENSG00000160957	RECQL4	0.555603	8.79212e-13	1.30811e-11	1124.31	1086.6	1634.67	1615.98
ENSG00000161011	SQSTM1	-0.768448	9.08918e-71	9.39697e-69	7618.63	7462.08	4569.1	4287.28
ENSG00000161328	LRRC56	1.21219	2.42667e-05	0.000157026	71.8739	82.3528	210.281	146.987
ENSG00000161381	PLXDC1	-1.13354	9.2554e-14	1.46828e-12	510.305	583.332	244.535	253.487
ENSG00000161513	FDXR	-1.02022	8.1154e-36	3.58417e-34	1690.06	1802.61	851.591	869.602
ENSG00000161544	CYGB	0.880178	8.33005e-29	2.94318e-27	1218.78	1111.76	2038.11	2253.22
ENSG00000161558	TMEM143	0.774782	7.12246e-06	5.00967e-05	208.434	239.052	372.036	392.553
ENSG00000161653	NAGS	0.97667	0.000375734	0.0019092	90.3558	81.209	148.434	189.235
ENSG00000161800	RACGAP1	0.802084	1.2118e-49	7.93163e-48	2190.1	2305.88	3888.78	3946.66
ENSG00000161835	GRASP	0.53679	0.00043843	0.00218387	483.609	355.718	650.825	569.466
ENSG00000161888	SPC24	1.11895	1.63378e-41	8.59198e-40	817.309	808.658	1711.75	1819.3
ENSG00000161914	ZNF653	0.675597	0.00552485	0.0206767	114.998	187.581	253.099	228.843
ENSG00000161921	CXCL16	-1.7369	0.00988823	0.0341935	28.7496	35.4574	10.4665	8.80164
ENSG00000162039	MEIOB	2.83817	1.50386e-06	1.16991e-05	11.2945	5.71894	66.6049	56.3305
ENSG00000162063	CCNF	0.94643	4.68751e-38	2.18703e-36	1256.77	1156.37	2398.73	2255.86
ENSG00000162073	PAQR4	0.60451	1.98929e-06	1.51642e-05	412.762	416.339	622.28	638.119
ENSG00000162302	RPS6KA4	0.5014	6.64593e-28	2.26884e-26	4006.46	3817.97	5619.55	5461.42
ENSG00000162373	BEND5	1.3031	1.31039e-06	1.02727e-05	80.0881	89.2155	173.173	243.806
ENSG00000162409	PRKAA2	0.585924	0.000939739	0.00431805	213.568	242.483	353.958	330.062
ENSG00000162433	AK4	2.68364	9.74837e-203	4.22336e-200	407.628	503.267	2847.84	2987.28
ENSG00000162542	TMCO4	0.5352	6.70171e-05	0.000399948	432.27	391.176	567.093	626.677
ENSG00000162545	CAMK2N1	0.595772	6.29242e-16	1.14841e-14	1271.14	1371.4	1946.77	2043.74
ENSG00000162591	MEGF6	1.51972	8.05953e-24	2.24237e-22	275.174	209.313	698.4	694.45
ENSG00000162595	DIRAS3	1.99025	3.95315e-27	1.28679e-25	152.989	109.804	524.276	523.698
ENSG00000162600	OMA1	-0.77278	0.0013955	0.00613496	194.06	186.438	104.665	117.942
ENSG00000162607	USP1	0.871954	3.4427e-36	1.54294e-34	1792.74	1584.15	2972.48	3211.72
ENSG00000162614	NEXN	-0.787938	1.48292e-33	6.05006e-32	2606.97	2692.48	1482.43	1585.18
ENSG00000162616	DNAJB4	-0.9432	1.02179e-29	3.74847e-28	1584.31	1655.06	823.046	860.801
ENSG00000162630	B3GALT2	-1.71033	0.00063598	0.00304454	52.3653	64.0522	15.224	20.2438
ENSG00000162639	HENMT1	0.958488	0.00244617	0.0101068	60.5794	65.1959	109.422	134.665
ENSG00000162643	WDR63	-1.76217	0.000223957	0.00120033	65.7133	61.7646	20.933	16.7231
ENSG00000162736	NCSTN	-0.53504	1.42457e-32	5.64737e-31	5377.19	5575.97	3744.15	3812.87
ENSG00000162772	ATF3	-1.6622	3.36389e-12	4.75967e-11	280.308	236.764	78.0229	85.3759
ENSG00000162825	NBPF8	2.69804	5.93337e-05	0.000357259	7.18739	6.86273	56.1384	35.2066
ENSG00000162852	CNST	-0.537481	7.56979e-10	8.60874e-09	1436.45	1635.62	1088.51	1027.15
ENSG00000162881	OXER1	4.38587	0.000841312	0.00390623	1.02677	1.14379	29.4965	15.843
ENSG00000163009	C2orf48	2.30604	0.00110665	0.00499297	3.08031	13.7255	34.254	47.5289
ENSG00000163050	ADCK3	0.580931	0.000783335	0.00366604	255.666	235.62	340.637	394.314
ENSG00000163053	SLC16A14	-1.00236	0.00265492	0.0108706	96.5164	123.529	54.2354	55.4504
ENSG00000163072	NOSTRIN	1.21595	0.0116368	0.0392989	34.9102	17.1568	61.8474	59.8512
ENSG00000163083	INHBB	1.68456	9.93483e-06	6.8475e-05	32.8566	29.7385	104.665	96.8181
ENSG00000163293	NIPAL1	0.513228	0.0128354	0.042697	172.497	162.418	238.826	239.405
ENSG00000163347	CLDN1	-1.69377	6.70263e-150	1.99936e-147	3283.61	3323.85	1049.5	993.706
ENSG00000163376	KBTBD8	-0.925777	0.00594305	0.022002	94.4628	122.385	51.3809	62.4917
ENSG00000163412	EIF4E3	0.627312	0.00136685	0.00602938	187.899	184.15	310.189	264.929
ENSG00000163431	LMOD1	-1.47511	2.66285e-11	3.49842e-10	350.129	266.503	108.471	113.541
ENSG00000163507	KIAA1524	0.693468	2.27838e-15	4.02499e-14	1009.32	950.488	1491.95	1677.59
ENSG00000163516	ANKZF1	0.802703	3.61225e-27	1.18217e-25	1158.2	1095.75	1947.72	1985.65
ENSG00000163531	NFASC	-1.2987	5.15441e-05	0.000313678	123.212	126.961	54.2354	47.5289
ENSG00000163535	SGOL2	0.83196	8.53161e-22	2.15314e-20	794.72	848.691	1451.04	1472.51
ENSG00000163536	SERPINI1	-1.82856	6.75308e-08	6.24386e-07	119.105	156.699	35.2055	42.2479
ENSG00000163545	NUAK2	-0.75563	5.27597e-10	6.07989e-09	810.122	895.586	461.477	547.462
ENSG00000163597	SNHG16	-0.506511	2.62663e-09	2.81971e-08	2039.17	2128.59	1318.78	1612.46
ENSG00000163644	PPM1K	-0.552914	3.29303e-10	3.88839e-09	1258.82	1250.16	843.979	866.082
ENSG00000163661	PTX3	-0.689494	5.10467e-73	5.56195e-71	12320.2	12642.3	7473.07	8000.69
ENSG00000163701	IL17RE	0.706676	6.40094e-05	0.000383256	204.327	245.915	357.764	375.83
ENSG00000163751	CPA3	-2.49116	0.00442733	0.0170281	16.4283	41.1764	8.56349	1.76033
ENSG00000163808	KIF15	0.93029	1.8858e-18	3.99001e-17	567.804	526.143	1076.15	1010.43
ENSG00000163814	CDCP1	1.54563	6.01045e-148	1.76397e-145	1368.68	1477.77	4206.58	4097.17
ENSG00000163874	ZC3H12A	-0.546193	0.000892667	0.00412049	375.798	423.202	256.905	289.574
ENSG00000163879	DNALI1	0.524608	8.06102e-05	0.000473156	415.842	408.332	559.481	625.797
ENSG00000163923	RPL39L	0.946318	2.23669e-07	1.93988e-06	186.872	213.888	351.103	419.838
ENSG00000163931	TKT	-0.684499	5.30552e-143	1.46272e-140	26185.7	26601.1	16468.5	16375.5
ENSG00000163947	ARHGEF3	-0.60274	0.000669764	0.00318532	370.664	375.163	215.039	275.491
ENSG00000163975	MFI2	1.0341	4.8247e-15	8.34508e-14	338.834	355.718	749.781	672.446
ENSG00000164002	EXO5	0.687269	0.00343934	0.0136672	134.507	144.117	257.856	190.996
ENSG00000164008	C1orf50	-0.599939	0.0013572	0.00599264	310.085	295.097	212.184	187.475
ENSG00000164011	ZNF691	-0.533092	0.0118028	0.0397858	297.763	256.209	160.803	221.801
ENSG00000164023	SGMS2	-0.690609	4.46288e-11	5.72281e-10	947.709	972.22	572.802	616.115
ENSG00000164032	H2AFZ	0.884273	7.59943e-127	1.75037e-124	6288.97	5987.73	11391.3	11277.5
ENSG00000164066	INTU	-0.566706	4.98796e-05	0.000304159	697.177	589.051	395.823	472.648
ENSG00000164077	MON1A	-0.578202	4.19731e-06	3.03073e-05	726.953	643.953	472.895	446.243
ENSG00000164087	POC1A	0.687663	3.64172e-10	4.27239e-09	543.161	621.077	942.935	930.334
ENSG00000164096	C4orf3	0.784665	1.76443e-56	1.3604e-54	3684.05	3628.1	6020.13	6574.83
ENSG00000164100	NDST3	1.03679	0.0115893	0.0391823	53.392	28.5947	96.1014	73.0536
ENSG00000164104	HMGB2	1.26953	6.38147e-188	2.47058e-185	3041.29	3128.26	7366.5	7502.52
ENSG00000164105	SAP30	1.1732	1.51063e-25	4.5736e-24	429.19	418.627	961.014	951.458
ENSG00000164107	HAND2	0.679196	2.21007e-17	4.40124e-16	1318.37	1142.64	2012.42	1932.84
ENSG00000164109	MAD2L1	1.02119	1.0925e-46	6.7387e-45	1103.78	1166.66	2325.46	2280.51
ENSG00000164125	FAM198B	-1.44588	3.31589e-26	1.03315e-24	785.479	877.286	273.08	336.223
ENSG00000164211	STARD4	-0.717185	4.65149e-33	1.87253e-31	2949.91	3088.23	1810.7	1860.67
ENSG00000164220	F2RL2	-1.42229	7.35074e-168	2.62263e-165	6016.87	6416.65	2251.25	2385.25
ENSG00000164237	CMBL	-0.59756	5.33993e-14	8.5987e-13	1838.95	2114.86	1296.89	1314.09
ENSG00000164251	F2RL1	0.614221	1.29066e-09	1.43287e-08	651.999	633.659	979.092	989.305
ENSG00000164300	SERINC5	-0.501059	0.0104474	0.0357738	298.79	281.372	180.785	228.843
ENSG00000164403	SHROOM1	0.627671	0.000167193	0.00091994	329.593	250.49	463.38	434.801
ENSG00000164442	CITED2	-0.715102	4.43787e-128	1.03527e-125	27693	26459.3	16552.3	16439.7
ENSG00000164483	SAMD3	1.4796	0.0117575	0.0396625	12.3212	17.1568	35.2055	46.6487
ENSG00000164574	GALNT10	-0.558762	9.17066e-56	6.89543e-54	10560.3	10656.7	7334.15	7071.24
ENSG00000164611	PTTG1	0.971299	7.85374e-63	7.00523e-61	1851.27	1815.19	3687.06	3503.93
ENSG00000164638	SLC29A4	-0.517678	2.01918e-08	1.99247e-07	1153.06	1152.94	828.755	782.466
ENSG00000164683	HEY1	1.1244	6.73989e-07	5.47496e-06	113.971	107.516	246.438	236.764
ENSG00000164754	RAD21	0.662705	3.52757e-66	3.41424e-64	5581.52	5664.04	8731.9	9066.57
ENSG00000164758	MED30	0.883377	2.41264e-05	0.000156229	143.748	139.542	255.953	266.69
ENSG00000164761	TNFRSF11B	-0.827657	1.0868e-23	3.00578e-22	1824.57	2006.2	1020.01	1136.29
ENSG00000164849	GPR146	4.21926	0.000133764	0.000752387	3.08031	0	33.3025	26.4049
ENSG00000164898	C7orf55	2.07834	0.0139063	0.0458099	7.18739	4.57515	33.3025	16.7231
ENSG00000164932	CTHRC1	0.959372	3.64023e-36	1.62746e-34	1057.57	1071.73	1986.73	2152
ENSG00000164938	TP53INP1	-0.882898	1.0102e-41	5.37475e-40	2642.91	2554.08	1434.86	1384.5
ENSG00000164941	INTS8	-0.542444	1.08003e-10	1.34053e-09	1820.46	1714.54	1123.72	1302.64
ENSG00000164949	GEM	0.580884	2.12867e-09	2.31381e-08	802.934	953.92	1344.47	1280.64
ENSG00000164985	PSIP1	0.519331	4.18186e-26	1.29852e-24	3318.52	3566.33	4943.99	4919.24
ENSG00000165029	ABCA1	-0.504029	9.64312e-14	1.52712e-12	2392.37	2546.07	1814.51	1667.91
ENSG00000165030	NFIL3	1.01694	9.43486e-18	1.9139e-16	435.351	538.724	981.947	985.784
ENSG00000165061	ZMAT4	3.56561	0.000172085	0.000944859	4.10708	1.14379	22.836	40.4876
ENSG00000165071	TMEM71	1.21344	1.13551e-05	7.75589e-05	72.9007	80.0652	156.997	197.157
ENSG00000165072	MAMDC2	-1.08357	8.8387e-10	9.97698e-09	2935.54	2965.84	1566.17	1219.03
ENSG00000165124	SVEP1	-1.5794	1.8167e-42	9.98691e-41	1185.92	1095.75	350.152	412.797
ENSG00000165194	PCDH19	-1.63747	1.23846e-18	2.62952e-17	454.859	551.306	185.542	138.186
ENSG00000165195	PIGA	0.697221	3.90077e-05	0.000242413	228.97	229.901	380.599	363.508
ENSG00000165244	ZNF367	0.83582	1.16955e-07	1.05509e-06	251.559	290.522	509.052	457.685
ENSG00000165271	NOL6	-0.543743	1.26426e-24	3.66312e-23	3749.76	3939.21	2674.66	2599.13
ENSG00000165304	MELK	0.912027	1.07864e-43	6.13343e-42	1375.87	1365.68	2532.89	2625.53
ENSG00000165323	FAT3	-1.76333	6.31676e-41	3.284e-39	848.112	934.475	280.692	244.686
ENSG00000165480	SKA3	0.851274	1.15164e-14	1.95661e-13	566.777	499.836	971.48	954.978
ENSG00000165495	PKNOX2	-0.599829	1.01416e-05	6.96692e-05	649.945	749.181	413.902	507.855
ENSG00000165501	LRR1	0.581506	0.000588883	0.00283774	264.907	376.306	478.604	478.809
ENSG00000165644	COMTD1	0.537865	0.00273308	0.011153	225.889	220.751	342.54	306.297
ENSG00000165795	NDRG2	0.637957	0.0061989	0.0228747	213.568	133.823	295.916	246.446
ENSG00000165868	HSPA12A	-0.977354	0.00637565	0.0234651	134.507	105.229	80.8774	41.3677
ENSG00000165891	E2F7	0.64348	1.84123e-28	6.45529e-27	1968.32	1951.3	3108.55	3015.44
ENSG00000165895	ARHGAP42	-0.710699	3.07095e-09	3.26969e-08	781.372	716.012	458.622	456.805
ENSG00000165948	IFI27L1	0.516661	9.49677e-05	0.000551735	417.895	411.764	625.135	562.425
ENSG00000165983	PTER	1.33142	2.31701e-06	1.74605e-05	75.981	62.9084	159.852	190.115
ENSG00000166002	SMCO4	-0.56938	0.0148984	0.0485219	200.22	181.862	124.646	132.905
ENSG00000166016	ABTB2	-0.575287	0.00132361	0.00585284	461.02	338.561	264.517	272.851
ENSG00000166228	PCBD1	-0.566184	1.78802e-05	0.000118827	716.686	673.691	519.518	420.719
ENSG00000166311	SMPD1	-0.578836	6.83977e-28	2.33065e-26	4098.87	3956.36	2771.72	2623.77
ENSG00000166340	TPP1	-0.697477	1.15917e-39	5.7006e-38	4017.75	3906.04	2495.78	2392.29
ENSG00000166341	DCHS1	0.533048	5.47031e-37	2.48224e-35	4659.48	4761.59	6947.84	6683.97
ENSG00000166342	NETO1	-0.655959	4.07208e-37	1.86639e-35	3888.38	3915.19	2454.87	2497.03
ENSG00000166349	RAG1	0.699153	0.00315696	0.0126724	119.105	118.954	188.397	198.037
ENSG00000166394	CYB5R2	0.8788	7.59042e-09	7.79872e-08	301.87	265.359	549.015	495.533
ENSG00000166396	SERPINB7	-1.14555	5.52078e-96	9.65925e-94	3940.74	3909.47	1749.81	1798.18
ENSG00000166402	TUB	-0.522438	1.60472e-10	1.95707e-09	1648.99	1737.41	1247.41	1110.77
ENSG00000166448	TMEM130	-1.51991	1.15492e-09	1.28926e-08	313.165	217.32	85.6349	99.4586
ENSG00000166451	CENPN	0.617404	4.37761e-08	4.14653e-07	555.483	575.326	817.337	916.251
ENSG00000166482	MFAP4	-1.16793	9.08042e-28	3.07114e-26	1026.77	1107.19	477.652	471.768
ENSG00000166508	MCM7	0.838631	4.81602e-72	5.1247e-70	4020.83	4238.88	7638.63	7130.21
ENSG00000166592	RRAD	-1.49045	4.75737e-07	3.94733e-06	147.855	228.758	72.3139	61.6115
ENSG00000166741	NNMT	-0.821503	1.92321e-05	0.00012693	308.031	291.666	173.173	166.351
ENSG00000166801	FAM111A	0.606486	9.69877e-14	1.5346e-12	1043.2	1154.08	1708.89	1634.47
ENSG00000166803	KIAA0101	0.679444	2.50185e-16	4.69801e-15	915.879	937.907	1498.61	1469.87
ENSG00000166825	ANPEP	0.519692	5.22939e-15	9.01079e-14	1795.82	1992.48	2642.31	2783.96
ENSG00000166833	NAV2	0.549455	8.10984e-17	1.58503e-15	1625.38	1624.18	2449.16	2307.79
ENSG00000166840	GLYATL1	4.24434	0.00138554	0.00609555	1.02677	1.14379	19.03	22.0041
ENSG00000166845	C18orf54	0.559894	1.25503e-08	1.26728e-07	763.917	774.345	1199.84	1068.52
ENSG00000166848	TERF2IP	-0.58725	5.87308e-21	1.40429e-19	2700.41	2630.71	1824.02	1726
ENSG00000166851	PLK1	0.868038	4.86301e-73	5.33056e-71	3028.97	2917.8	5330.3	5525.67
ENSG00000166881	TMEM194A	0.846589	6.01404e-25	1.76787e-23	1000.07	924.181	1682.25	1779.69
ENSG00000166896	XRCC6BP1	0.713323	0.00241834	0.0100054	112.945	134.967	200.766	205.078
ENSG00000166923	GREM1	-1.52946	0	0	45467.4	45491.9	16035.6	15476.8
ENSG00000166963	MAP1A	-1.28894	0	0	20525.1	20842.1	8668.15	8263.86
ENSG00000166979	EVA1C	0.984347	7.72332e-07	6.22933e-06	170.444	153.268	292.11	348.545
ENSG00000167074	TEF	0.576443	5.55065e-07	4.56806e-06	500.037	543.299	780.229	774.545
ENSG00000167083	GNGT2	0.974428	0.00151194	0.00659744	60.5794	68.6273	131.307	122.343
ENSG00000167103	PIP5KL1	0.646606	0.00255346	0.0105001	173.524	146.405	271.177	230.603
ENSG00000167105	TMEM92	0.525189	0.0145696	0.0476201	159.149	153.268	236.923	213
ENSG00000167157	PRRX2	1.75565	4.83896e-29	1.72986e-27	245.398	180.719	752.635	690.929
ENSG00000167196	FBXO22	-0.511855	4.10289e-11	5.28352e-10	2043.27	1968.46	1503.37	1312.33
ENSG00000167508	MVD	-0.967914	2.58945e-50	1.73866e-48	2815.4	2674.18	1420.59	1387.14
ENSG00000167513	CDT1	0.635308	6.84277e-11	8.65164e-10	822.443	848.691	1395.85	1200.54
ENSG00000167525	PROCA1	0.785145	0.000487566	0.00239712	163.256	120.098	248.341	241.165
ENSG00000167550	RHEBL1	2.1579	0.00128818	0.00571979	10.2677	10.2941	23.7875	67.7727
ENSG00000167554	ZNF610	-1.32298	0.000360482	0.00183889	111.918	92.6469	49.4779	32.5661
ENSG00000167555	ZNF528	-0.907817	0.00619619	0.022874	101.65	138.398	75.1684	52.8099
ENSG00000167600	CYP2S1	-0.801571	0.000316272	0.00163491	310.085	255.065	191.251	133.785
ENSG00000167604	NFKBID	0.599283	0.0152502	0.0494375	108.838	130.392	192.203	169.872
ENSG00000167612	ANKRD33	2.48661	3.00418e-06	2.21941e-05	14.3748	9.15031	67.5564	65.1322
ENSG00000167653	PSCA	1.08485	0.0152427	0.049422	46.2047	21.732	65.6534	79.2148
ENSG00000167654	ATCAY	0.77309	0.00425945	0.0164729	87.2755	101.797	145.579	176.913
ENSG00000167676	PLIN4	0.848063	0.00837758	0.0296342	72.9007	56.0456	107.519	124.983
ENSG00000167693	NXN	-0.613889	4.39553e-29	1.57753e-27	3660.44	3583.49	2301.68	2431.01
ENSG00000167703	SLC43A2	-1.59124	1.21145e-16	2.33264e-15	457.939	495.26	189.348	127.624
ENSG00000167772	ANGPTL4	2.76831	1.4823e-42	8.17332e-41	69.8204	108.66	659.389	550.103
ENSG00000167779	IGFBP6	0.734274	1.00407e-39	4.95123e-38	2264.03	2137.74	3627.11	3698.45
ENSG00000167800	TBX10	4.03243	3.59238e-06	2.61992e-05	1.02677	4.57515	55.1869	34.3264
ENSG00000167900	TK1	0.94694	4.98184e-86	7.36989e-84	3384.23	3163.72	6451.16	6179.63
ENSG00000167925	GHDC	0.518641	0.00112745	0.00507676	325.486	288.235	473.846	406.636
ENSG00000167996	FTH1	-0.945718	1.48699e-163	5.01062e-161	31563.9	29752.2	15467.6	16365.8
ENSG00000168077	SCARA3	0.537978	3.65079e-30	1.36406e-28	3666.6	3465.68	5210.41	5149.84
ENSG00000168078	PBK	1.07893	4.68103e-50	3.10861e-48	1038.06	1103.76	2245.54	2276.1
ENSG00000168140	VASN	-0.514599	7.84918e-28	2.66462e-26	4767.29	4734.14	3269.35	3380.71
ENSG00000168209	DDIT4	1.39031	1.21777e-67	1.2175e-65	773.158	743.462	1980.07	1997.09
ENSG00000168237	GLYCTK	0.528961	0.00625629	0.0230584	181.738	218.464	296.868	279.892
ENSG00000168306	ACOX2	1.23541	0.0132667	0.0439789	25.6693	19.4444	45.6719	60.7313
ENSG00000168386	FILIP1L	-0.969883	4.51683e-150	1.3698e-147	9909.36	10187.7	5146.66	5112.87
ENSG00000168393	DTYMK	0.607804	1.26727e-26	4.03134e-25	2027.87	2065.68	3132.33	3105.22
ENSG00000168476	REEP4	0.609011	1.26031e-13	1.98208e-12	1207.48	1058	1748.85	1710.16
ENSG00000168490	PHYHIP	1.73534	0.00496754	0.0188468	19.5086	8.00652	59.9444	32.5661
ENSG00000168496	FEN1	0.744371	5.02399e-29	1.78897e-27	1407.7	1395.42	2373.04	2323.63
ENSG00000168546	GFRA2	2.41685	1.6209e-17	3.24822e-16	48.2582	37.745	229.311	231.483
ENSG00000168575	SLC20A2	-0.995707	1.80082e-101	3.44924e-99	5972.72	6009.46	3085.71	2924.79
ENSG00000168676	KCTD19	1.43605	0.00114397	0.00514476	26.696	25.1633	63.7504	76.5743
ENSG00000168679	SLC16A4	-0.640158	3.47122e-06	2.53562e-05	569.857	563.888	340.637	386.392
ENSG00000168685	IL7R	-0.853228	8.21466e-09	8.41633e-08	491.823	511.273	278.789	276.372
ENSG00000168702	LRP1B	-1.38736	1.16313e-05	7.92376e-05	132.453	146.405	44.7204	61.6115
ENSG00000168811	IL12A	-1.72526	0.0144554	0.0473501	27.7228	36.6012	14.2725	5.28099
ENSG00000168890	TMEM150A	-0.595559	6.89637e-05	0.000410623	572.938	474.672	330.17	363.508
ENSG00000168918	INPP5D	-1.0214	8.7663e-05	0.000511911	171.471	199.019	81.8289	100.339
ENSG00000168938	PPIC	-0.818822	1.27511e-06	1.00311e-05	380.932	382.025	215.99	216.52
ENSG00000169026	MFSD7	0.813002	0.00213244	0.00895702	96.5164	90.3593	153.191	175.153
ENSG00000169032	MAP2K1	0.5552	1.2536e-22	3.29631e-21	2246.57	2146.89	3261.74	3196.76
ENSG00000169071	ROR2	-1.11268	0.000513228	0.00250569	108.838	152.124	56.1384	64.252
ENSG00000169083	AR	-0.690671	4.39541e-13	6.68162e-12	1748.59	1705.39	1193.18	948.817
ENSG00000169122	FAM110B	0.608866	1.64001e-06	1.27256e-05	494.903	641.665	829.707	900.408
ENSG00000169126	ARMC4	0.68803	0.000635071	0.00304099	162.23	171.568	280.692	257.008
ENSG00000169174	PCSK9	-2.0083	7.32782e-06	5.14021e-05	94.4628	67.4835	21.8845	18.4835
ENSG00000169239	CA5B	0.653676	0.000182919	0.000997421	239.237	211.601	360.618	349.425
ENSG00000169247	SH3TC2	0.946134	0.000411379	0.00206609	86.2487	148.692	201.718	249.087
ENSG00000169330	KIAA1024	-0.594019	0.00500221	0.0189625	224.863	260.784	169.367	152.268
ENSG00000169594	BNC1	-0.635713	2.51158e-13	3.85985e-12	1310.16	1316.5	840.173	850.239
ENSG00000169607	CKAP2L	0.995063	2.38691e-28	8.30446e-27	731.06	793.789	1464.36	1571.97
ENSG00000169641	LUZP1	-0.651622	2.51979e-45	1.50328e-43	5174.92	5149.34	3336.91	3236.36
ENSG00000169679	BUB1	0.82617	1.03042e-10	1.28158e-09	1564.8	1812.9	2831.66	3154.51
ENSG00000169683	LRRC45	0.585106	3.96166e-12	5.56222e-11	993.913	925.325	1446.28	1434.67
ENSG00000169689	STRA13	0.557971	2.2365e-13	3.44875e-12	1149.98	1151.79	1719.36	1669.67
ENSG00000169710	FASN	-0.894068	1.16807e-164	4.01024e-162	24546	23711.9	13328.6	12644.4
ENSG00000169715	MT1E	0.584534	6.69717e-21	1.59296e-19	2062.78	1990.19	3168.49	2912.46
ENSG00000169919	GUSB	0.651596	2.61391e-19	5.77217e-18	1281.41	1286.76	1953.43	2079.83
ENSG00000169955	ZNF747	0.820372	0.000567506	0.00274564	160.176	107.516	229.311	244.686
ENSG00000169994	MYO7B	1.15953	0.000871585	0.00403033	49.285	46.8953	94.1984	120.583
ENSG00000170035	UBE2E3	0.747363	5.78628e-74	6.49921e-72	4500.33	4467.64	7389.34	7664.47
ENSG00000170037	CNTROB	0.670827	4.48178e-24	1.26239e-22	1539.13	1673.36	2526.23	2584.16
ENSG00000170153	RNF150	0.64632	3.38644e-08	3.25169e-07	545.215	518.136	886.797	778.945
ENSG00000170214	ADRA1B	0.970664	0.000223486	0.00119851	94.4628	113.235	168.415	237.644
ENSG00000170264	FAM161A	0.614803	0.00120044	0.00537348	198.167	193.3	280.692	318.619
ENSG00000170312	CDK1	0.89067	2.90908e-40	1.4869e-38	1515.51	1680.23	2878.28	3040.97
ENSG00000170379	FAM115C	1.43272	1.41105e-13	2.2077e-12	205.354	134.967	450.059	471.768
ENSG00000170396	ZNF804A	-1.40464	4.47404e-08	4.23127e-07	224.863	324.836	83.7319	123.223
ENSG00000170412	GPRC5C	-1.1571	0.011793	0.0397723	53.392	62.9084	25.6905	26.4049
ENSG00000170500	LONRF2	-0.978141	0.00723117	0.0261416	84.1951	113.235	40.9144	58.971
ENSG00000170525	PFKFB3	1.50828	6.02431e-304	4.76602e-301	3830.88	3760.78	11047.9	10554.1
ENSG00000170540	ARL6IP1	0.616358	7.23133e-36	3.20149e-34	4032.13	4232.02	6066.76	6595.95
ENSG00000170542	SERPINB9	0.568349	0.000273082	0.00143233	315.218	426.633	571.851	526.338
ENSG00000170584	NUDCD2	0.586647	1.24397e-12	1.81956e-11	998.021	967.645	1446.28	1505.96
ENSG00000170629	DPY19L2P2	0.888905	7.06326e-05	0.000419325	161.203	123.529	289.256	239.405
ENSG00000170779	CDCA4	0.741596	4.10221e-23	1.09932e-21	1164.36	1107.19	1874.45	1924.92
ENSG00000170893	TRH	2.95177	1.52178e-05	0.000102103	5.13385	6.86273	46.6234	45.7685
ENSG00000170917	NUDT6	0.948352	0.000171352	0.000941684	133.48	92.6469	239.778	198.037
ENSG00000170955	PRKCDBP	0.785023	4.37157e-100	8.20052e-98	5883.39	5689.2	9916.52	10028.6
ENSG00000170961	HAS2	0.959136	5.22541e-06	3.72139e-05	154.016	142.974	257.856	319.5
ENSG00000171004	HS6ST2	-2.17984	0.000406485	0.00204434	35.937	54.9018	7.61199	12.3223
ENSG00000171044	XKR6	-0.776469	0.000598407	0.00287754	208.434	220.751	123.695	126.744
ENSG00000171119	NRTN	2.33578	0.0104118	0.0356778	4.10708	4.57515	19.9815	23.7644
ENSG00000171219	CDC42BPG	0.843165	0.000130386	0.000735205	139.641	123.529	234.069	238.525
ENSG00000171241	SHCBP1	0.627496	1.0418e-15	1.87689e-14	1250.61	1408	2133.26	1971.57
ENSG00000171246	NPTX1	1.90013	7.39185e-132	1.79336e-129	672.534	661.11	2541.45	2438.06
ENSG00000171310	CHST11	-0.818982	1.38479e-08	1.3893e-07	557.536	522.711	320.655	292.215
ENSG00000171314	PGAM1	0.941698	7.88152e-203	3.49786e-200	25123	23499.1	46325.6	47081.8
ENSG00000171320	ESCO2	0.832306	5.84525e-08	5.45437e-07	307.004	259.64	517.615	492.892
ENSG00000171388	APLN	1.63246	1.28606e-64	1.20006e-62	472.314	491.829	1513.83	1474.28
ENSG00000171408	PDE7B	0.852541	1.36144e-06	1.06458e-05	205.354	194.444	358.715	363.508
ENSG00000171444	MCC	-0.550857	1.35431e-11	1.82541e-10	1456.99	1474.34	1017.15	984.024
ENSG00000171469	ZNF561	-0.738202	3.3137e-17	6.55392e-16	1448.77	1460.62	826.852	916.251
ENSG00000171476	HOPX	0.819192	0.00015949	0.000882405	136.56	205.882	313.043	289.574
ENSG00000171488	LRRC8C	0.627581	4.22141e-20	9.73547e-19	1434.4	1477.77	2307.38	2191.61
ENSG00000171492	LRRC8D	-0.592663	2.34222e-09	2.52782e-08	1060.65	1112.91	684.128	756.061
ENSG00000171502	COL24A1	-0.529559	0.00652951	0.0239394	321.379	275.653	186.494	227.082
ENSG00000171522	PTGER4	-0.639805	1.05892e-08	1.07703e-07	963.11	839.541	581.366	576.508
ENSG00000171604	CXXC5	-0.655241	1.08695e-23	3.00578e-22	2702.46	2538.07	1619.45	1708.4
ENSG00000171617	ENC1	-0.502923	2.26522e-35	9.8372e-34	6873.2	6774.66	4876.43	4756.41
ENSG00000171658	RP11-443P15.2	-3.15704	4.75081e-05	0.000290518	33.8834	40.0326	5.70899	2.64049
ENSG00000171714	ANO5	-2.38037	0.00493276	0.0187344	14.3748	43.464	7.61199	3.52066
ENSG00000171723	GPHN	-0.563558	0.000104477	0.000602558	484.635	471.241	330.17	316.859
ENSG00000171792	RHNO1	0.589746	3.59165e-10	4.22181e-09	737.221	774.345	1132.28	1141.57
ENSG00000171848	RRM2	0.906441	3.44583e-107	7.29073e-105	3832.93	3871.72	7228.54	7212.07
ENSG00000171867	PRNP	-0.660317	5.38218e-71	5.6284e-69	10122.9	9763.38	6358.87	6227.16
ENSG00000171992	SYNPO	-1.09245	8.66517e-66	8.25505e-64	3087.5	2909.8	1417.73	1395.94
ENSG00000172020	GAP43	0.616099	0.000422528	0.00211683	242.318	220.751	336.831	373.19
ENSG00000172059	KLF11	0.705272	7.56091e-05	0.000445975	208.434	215.032	328.267	361.748
ENSG00000172061	LRRC15	-0.563593	9.35419e-18	1.89965e-16	2606.97	2878.92	1824.02	1885.31
ENSG00000172123	SLFN12	-0.680058	5.69604e-09	5.93615e-08	870.701	776.632	531.888	497.293
ENSG00000172159	FRMD3	1.58738	2.83671e-08	2.74704e-07	69.8204	51.4705	180.785	184.835
ENSG00000172167	MTBP	0.924857	3.80643e-06	2.76826e-05	182.765	145.261	302.577	321.26
ENSG00000172183	ISG20	1.13546	0.000682908	0.00324346	54.4188	48.0391	118.937	106.5
ENSG00000172197	MBOAT1	0.933676	2.08448e-08	2.05356e-07	288.522	218.464	490.022	480.57
ENSG00000172216	CEBPB	-0.506644	8.28693e-18	1.68857e-16	3814.45	3568.62	2713.67	2486.46
ENSG00000172260	NEGR1	-0.718567	4.1825e-08	3.96793e-07	721.819	754.9	497.634	400.475
ENSG00000172346	CSDC2	-0.656485	1.95595e-07	1.70944e-06	735.167	648.528	433.883	444.483
ENSG00000172348	RCAN2	-0.809337	0.000908926	0.00418704	246.425	336.274	125.598	205.958
ENSG00000172382	PRSS27	0.882207	0.0068021	0.024784	51.3385	81.209	124.646	118.822
ENSG00000172667	ZMAT3	-0.764547	1.4799e-69	1.52138e-67	6931.72	6694.59	4088.59	3935.21
ENSG00000172738	TMEM217	-2.19099	6.07675e-10	6.9674e-09	150.935	123.529	25.6905	34.3264
ENSG00000172840	PDP2	-0.505522	0.000920518	0.00423401	522.626	516.992	318.752	412.797
ENSG00000172893	DHCR7	-1.14715	7.89123e-82	1.11309e-79	3644.01	3642.97	1713.65	1578.13
ENSG00000172927	MYEOV	1.09907	3.11433e-12	4.42375e-11	223.836	227.614	489.07	477.929
ENSG00000173040	EVC2	0.745616	2.33866e-06	1.76135e-05	276.201	313.398	536.645	451.524
ENSG00000173166	RAPH1	-0.610893	0.000435348	0.00217089	405.574	371.731	283.547	226.202
ENSG00000173207	CKS1B	1.03798	1.25645e-46	7.72377e-45	1194.13	1361.11	2599.49	2641.37
ENSG00000173210	ABLIM3	0.685458	6.02946e-21	1.4379e-19	1363.55	1271.89	2055.24	2184.57
ENSG00000173376	NDNF	1.24152	0.0153391	0.0496903	23.6157	18.3006	44.7204	54.5702
ENSG00000173391	OLR1	-1.80082	4.16703e-05	0.000257815	92.4093	81.209	16.1755	33.4462
ENSG00000173531	MST1	0.568024	0.00806143	0.0286663	215.622	173.856	334.928	243.806
ENSG00000173535	TNFRSF10C	-0.702349	1.02156e-05	7.01445e-05	407.628	436.927	265.468	253.487
ENSG00000173559	NABP1	-1.23933	1.91832e-283	1.39623e-280	12692.9	12847	5400.71	5416.53
ENSG00000173566	NUDT18	0.621311	0.00174406	0.00750055	207.408	215.032	274.983	374.07
ENSG00000173597	SULT1B1	3.67246	1.01634e-19	2.29161e-18	15.4016	11.4379	176.027	168.111
ENSG00000173705	SUSD5	-0.736244	1.37215e-11	1.84808e-10	880.969	900.161	519.518	549.223
ENSG00000173706	HEG1	-0.670298	1.09985e-86	1.64041e-84	15984.8	16878.9	10251.4	10394.7
ENSG00000173838	2022-03-10	2.40564	0.00204365	0.00863389	8.21416	3.43137	34.254	28.1653
ENSG00000173846	PLK3	-0.682727	1.16795e-17	2.3666e-16	1618.19	1737.41	1030.47	1058.84
ENSG00000173848	NET1	0.679407	2.36059e-64	2.19149e-62	4652.3	4588.88	7328.44	7471.72
ENSG00000173894	CBX2	0.771207	2.1497e-15	3.80875e-14	671.508	699.999	1211.26	1129.25
ENSG00000173926	2022-03-03	0.614891	0.00583754	0.0216908	140.668	137.255	220.748	205.078
ENSG00000174307	PHLDA3	-0.53833	1.18427e-26	3.78716e-25	5927.54	5571.39	4118.09	3804.07
ENSG00000174348	PODN	0.505153	0.00514741	0.0194572	226.916	227.614	299.722	345.024
ENSG00000174368	PMS2P2	2.66051	0.00222181	0.00928526	2.05354	6.86273	23.7875	31.6859
ENSG00000174370	C11orf45	1.07515	0.000114485	0.000653573	79.0613	76.6338	147.482	180.434
ENSG00000174371	EXO1	0.746113	4.06727e-09	4.28535e-08	404.547	392.319	683.176	653.962
ENSG00000174498	IGDCC3	-0.989754	0.0112654	0.0382364	74.9542	77.7776	39.9629	36.9669
ENSG00000174640	SLCO2A1	3.11573	5.49516e-30	2.04061e-28	32.8566	37.745	314.946	295.735
ENSG00000174749	C4orf32	0.662209	0.00931078	0.032475	165.31	101.797	221.699	202.438
ENSG00000174799	CEP135	0.512753	1.19196e-05	8.105e-05	532.894	575.326	835.416	745.499
ENSG00000174839	DENND6A	0.56436	3.56533e-08	3.41087e-07	680.749	662.253	952.45	1033.31
ENSG00000174945	AMZ1	-2.32793	0.00333606	0.0133062	15.4016	49.1829	6.66049	6.16115
ENSG00000175063	UBE2C	1.0492	2.98584e-62	2.58716e-60	1466.23	1485.78	3134.24	2974.96
ENSG00000175155	YPEL2	-0.90467	2.0231e-07	1.76093e-06	400.44	518.136	228.36	261.409
ENSG00000175265	GOLGA8A	0.943584	6.99721e-75	7.95758e-73	2281.48	2268.13	4324.56	4425.47
ENSG00000175414	ARL10	0.57078	2.17813e-19	4.83333e-18	1999.12	2230.39	3207.5	3070.89
ENSG00000175536	LIPT2	1.64375	0.00968075	0.0335782	15.4016	9.15031	29.4965	47.5289
ENSG00000175600	SUGCT	-0.566248	0.0073661	0.0265872	234.104	249.346	177.93	148.748
ENSG00000175643	RMI2	0.856833	7.62926e-12	1.04692e-10	407.628	458.659	741.217	825.594
ENSG00000175745	NR2F1	-0.5305	1.1596e-07	1.04767e-06	1013.42	1003.1	726.945	669.805
ENSG00000175782	SLC35E3	0.568949	3.0714e-08	2.96012e-07	643.785	721.73	1000.03	1023.63
ENSG00000175793	SFN	0.8508	0.00878404	0.0308859	56.4724	65.1959	104.665	114.421
ENSG00000175832	ETV4	1.33742	1.20332e-26	3.84134e-25	351.155	314.542	837.319	846.718
ENSG00000175928	LRRN1	-2.84015	0	0	3606.02	3841.99	497.634	541.301
ENSG00000176076	KCNE1L	2.97676	0.0109911	0.0374239	3.08031	1.14379	15.224	18.4835
ENSG00000176171	BNIP3	2.01736	0	0	2907.81	2853.75	11666.3	11663.9
ENSG00000176208	ATAD5	0.801137	2.37118e-09	2.55756e-08	357.316	378.594	606.105	675.086
ENSG00000176209	SMIM19	0.615071	0.00016908	0.000929763	405.574	287.091	512.858	550.103
ENSG00000176531	PHLDB3	-0.796244	3.35206e-05	0.000210833	310.085	288.235	171.27	173.392
ENSG00000176619	LMNB2	0.529127	1.11288e-66	1.10054e-64	14842	14650.8	21741.7	20823.8
ENSG00000176678	FOXL1	0.989565	1.96903e-38	9.30609e-37	1049.36	995.096	1979.12	2081.59
ENSG00000176697	BDNF	-0.803866	3.72998e-25	1.109e-23	2031.98	1898.69	1079	1172.38
ENSG00000176714	CCDC121	2.04212	2.55493e-05	0.000164681	21.5622	13.7255	83.7319	62.4917
ENSG00000176887	SOX11	0.756576	6.25165e-49	4.06268e-47	2519.69	2643.3	4404.49	4315.45
ENSG00000176890	TYMS	0.643238	1.1538e-19	2.59512e-18	1373.82	1317.64	2154.19	2051.66
ENSG00000176909	MAMSTR	0.744357	0.0121786	0.0408786	101.65	68.6273	155.094	131.144
ENSG00000176971	FIBIN	-2.53418	1.67868e-13	2.61741e-12	144.775	162.418	25.6905	27.2851
ENSG00000176974	SHMT1	0.722455	2.78822e-11	3.64996e-10	546.242	576.469	894.409	956.739
ENSG00000177045	SIX5	0.503214	0.00281392	0.0114486	335.754	255.065	426.271	412.797
ENSG00000177096	FAM109B	1.26804	0.00205044	0.00865858	40.044	36.6012	119.889	65.1322
ENSG00000177098	SCN4B	-1.63523	2.18836e-08	2.14892e-07	170.444	158.987	53.2839	52.8099
ENSG00000177150	FAM210A	0.667143	8.9909e-08	8.20865e-07	492.85	423.202	737.411	719.094
ENSG00000177156	TALDO1	-0.568683	6.76391e-46	4.10812e-44	7812.69	7500.96	5168.54	5158.64
ENSG00000177283	FZD8	1.12966	1.04607e-50	7.12897e-49	1066.81	967.645	2235.07	2220.65
ENSG00000177374	HIC1	1.00707	1.52919e-88	2.33825e-86	3453.03	3175.16	6866.01	6464.81
ENSG00000177406	RP11-218M22.1	0.997453	0.0054913	0.0205765	43.1243	50.3267	89.4409	96.8181
ENSG00000177425	PAWR	-0.506247	1.3894e-29	5.06645e-28	5288.89	5420.41	3725.12	3812.87
ENSG00000177432	NAP1L5	-0.646557	0.00087968	0.00406466	336.781	330.555	247.39	179.554
ENSG00000177459	C8orf47	-1.72047	0.00989637	0.0342087	26.696	48.0391	6.66049	15.843
ENSG00000177602	GSG2	0.72437	0.00029446	0.00153524	199.193	156.699	297.819	291.334
ENSG00000177675	CD163L1	-1.1619	9.33465e-06	6.45585e-05	199.193	208.169	108.471	73.9338
ENSG00000177694	NAALADL2	-0.720698	0.000215301	0.00115803	312.138	285.947	166.512	196.277
ENSG00000177706	FAM20C	0.7484	8.86357e-52	6.13238e-50	2809.24	2755.39	4753.69	4597.1
ENSG00000177721	ANXA2R	1.23264	0.00109443	0.00494275	31.8299	82.3528	141.773	124.983
ENSG00000177822	AC108142.1	-0.776907	0.00593206	0.0219747	134.507	169.281	98.9559	78.3346
ENSG00000177868	CCDC23	0.862373	2.19066e-08	2.15001e-07	292.629	256.209	519.518	479.69
ENSG00000177917	ARL6IP6	0.74351	8.14394e-20	1.85234e-18	955.923	918.462	1569.97	1569.33
ENSG00000178104	PDE4DIP	-0.62617	4.15251e-32	1.60764e-30	5469.6	5342.64	3697.52	3311.18
ENSG00000178235	SLITRK1	-3.3157	2.28951e-05	0.000149051	51.3385	29.7385	1.903	6.16115
ENSG00000178295	GEN1	0.573218	1.72024e-07	1.51361e-06	696.15	601.633	1006.69	926.813
ENSG00000178342	KCNG2	-2.97364	0.00802152	0.0285579	25.6693	10.2941	2.8545	1.76033
ENSG00000178401	DNAJC22	1.5417	3.04032e-08	2.93328e-07	70.8471	58.3332	176.027	200.677
ENSG00000178695	KCTD12	1.18058	4.96845e-06	3.54672e-05	110.891	80.0652	239.778	194.516
ENSG00000178700	DHFRL1	-0.518667	0.00761488	0.0273457	294.683	257.352	188.397	197.157
ENSG00000178718	RPP25	0.943853	1.26298e-05	8.55908e-05	232.05	139.542	348.249	368.789
ENSG00000178752	FAM132B	1.18811	0.00110308	0.00497933	41.0708	43.464	103.713	88.8966
ENSG00000178764	ZHX2	-0.772744	8.40656e-08	7.69059e-07	529.813	603.92	350.152	313.339
ENSG00000178776	C5orf46	0.987215	1.37553e-13	2.15398e-12	396.333	391.176	702.206	858.16
ENSG00000178802	MPI	0.558279	5.84055e-12	8.1002e-11	1031.9	1003.1	1479.58	1517.4
ENSG00000178878	APOLD1	1.06012	1.31095e-17	2.64457e-16	374.771	375.163	752.635	810.631
ENSG00000178966	RMI1	0.581365	3.39829e-06	2.48434e-05	455.886	439.215	641.31	697.97
ENSG00000178996	SNX18	-0.655906	1.31586e-24	3.79451e-23	2923.21	2790.84	1890.63	1738.32
ENSG00000178999	AURKB	0.958269	1.91174e-36	8.63178e-35	1005.21	1091.17	2049.53	2020.86
ENSG00000179008	C14orf39	1.23216	0.000972687	0.00444699	32.8566	51.4705	95.1499	102.099
ENSG00000179029	TMEM107	0.661593	0.000139594	0.000783242	309.058	227.614	430.077	420.719
ENSG00000179041	RRS1	-0.76238	2.28032e-14	3.77206e-13	1236.23	1250.16	793.55	673.326
ENSG00000179148	ALOXE3	-1.80748	0.000262741	0.00138436	74.9542	60.6208	26.642	12.3223
ENSG00000179240	RP11-111M22.2	0.810756	0.0102026	0.0350812	125.266	61.7646	181.736	147.868
ENSG00000179292	TMEM151A	-4.45541	1.9281e-06	1.47286e-05	37.9905	42.3202	1.903	1.76033
ENSG00000179294	C17orf96	1.00927	0.00103099	0.00468763	62.633	88.0717	176.979	125.864
ENSG00000179348	GATA2	0.582324	8.54261e-17	1.66604e-15	1603.81	1776.3	2436.79	2619.37
ENSG00000179546	HTR1D	-1.26776	0.00018986	0.00103125	106.784	113.235	43.7689	47.5289
ENSG00000179627	ZBTB42	0.512739	0.000918647	0.00422754	291.603	293.954	411.047	424.239
ENSG00000179743	RP11-169K16.9	0.936051	0.000468365	0.00231253	83.1684	97.222	156.997	187.475
ENSG00000179750	APOBEC3B	1.50934	3.76023e-24	1.06409e-22	215.622	276.797	688.885	709.412
ENSG00000179772	FOXS1	-3.04882	0.000862387	0.00399151	30.8031	21.732	1.903	4.40082
ENSG00000179855	GIPC3	1.0947	1.18059e-16	2.27805e-15	349.102	451.796	835.416	871.363
ENSG00000179859	AC025335.1	0.913091	0.00705952	0.0256039	72.9007	60.6208	157.949	94.1776
ENSG00000179954	SSC5D	-0.782103	3.84356e-22	9.85034e-21	1676.72	1784.31	1041.89	970.821
ENSG00000179965	ZNF771	-0.551506	6.62783e-08	6.1374e-07	1060.65	961.926	674.613	705.892
ENSG00000180155	LYNX1	-1.39735	0.000970747	0.00444035	104.731	62.9084	27.5935	36.0867
ENSG00000180176	TH	-0.630471	0.00114738	0.0051588	280.308	273.365	181.736	176.033
ENSG00000180530	NRIP1	0.517839	7.50488e-14	1.19579e-12	1597.65	1521.24	2311.19	2157.28
ENSG00000180573	HIST1H2AC	-2.03946	4.78927e-39	2.30544e-37	886.103	710.293	176.027	212.12
ENSG00000180596	HIST1H2BC	-1.44631	0.000648631	0.00309858	72.9007	74.3462	28.545	25.5248
ENSG00000180672	AC007362.1	-0.510601	0.0119218	0.0401499	251.559	237.908	169.367	174.273
ENSG00000180773	SLC36A4	0.607976	1.4254e-14	2.40822e-13	1105.83	1109.47	1749.81	1627.42
ENSG00000180884	ZNF792	0.665394	0.00735052	0.026543	138.614	101.797	190.3	191.876
ENSG00000180914	OXTR	-0.853756	3.98771e-194	1.61245e-191	21021.1	20739.2	11597.8	11511.7
ENSG00000181019	NQO1	-1.44526	0	0	20857.8	19975.1	7437.87	7557.97
ENSG00000181026	AEN	-0.527736	2.54065e-20	5.89665e-19	3593.7	3456.53	2538.6	2354.44
ENSG00000181218	HIST3H2A	-0.690716	0.00230159	0.00957249	202.274	219.607	125.598	135.545
ENSG00000181444	ZNF467	-1.46524	5.16513e-08	4.83534e-07	203.3	253.921	64.7019	100.339
ENSG00000181458	TMEM45A	0.543077	2.00443e-06	1.52733e-05	553.429	662.253	878.233	890.726
ENSG00000181619	GPR135	-0.649801	0.000176735	0.000966306	336.781	374.019	228.36	224.442
ENSG00000181652	ATG9B	1.82432	0.00265233	0.0108673	18.4819	9.15031	32.351	66.0123
ENSG00000181885	CLDN7	1.91908	2.79813e-10	3.3343e-09	49.285	41.1764	170.318	172.512
ENSG00000181938	GINS3	0.802695	2.01493e-06	1.53415e-05	241.291	228.758	439.592	381.111
ENSG00000182010	RTKN2	0.614104	9.89003e-07	7.88257e-06	433.297	422.058	669.855	639.879
ENSG00000182195	LDOC1	-0.656985	1.03234e-33	4.23074e-32	3849.36	3708.16	2341.64	2451.26
ENSG00000182326	C1S	-1.00948	0.0124024	0.0414461	73.9274	69.7711	37.1084	34.3264
ENSG00000182379	NXPH4	0.957996	0.00129425	0.00573973	72.9007	65.1959	129.404	139.066
ENSG00000182492	BGN	-0.610282	2.7288e-102	5.33905e-100	22373.3	22021.4	14390.5	14690.8
ENSG00000182508	LHFPL1	-1.80792	0.00231333	0.00961255	40.044	43.464	13.321	10.562
ENSG00000182511	FES	0.56935	0.000775197	0.0036345	259.773	237.908	386.308	352.946
ENSG00000182648	LINC01006	1.59305	0.00474477	0.0180846	10.2677	22.8758	42.8174	56.3305
ENSG00000182685	BRICD5	0.592414	0.0118001	0.039784	130.4	121.242	192.203	187.475
ENSG00000182752	PAPPA	-1.3684	6.88907e-75	7.88387e-73	20315.7	20223.3	8264.72	7438.27
ENSG00000182798	MAGEB17	0.729804	2.57502e-17	5.10404e-16	854.273	920.75	1501.46	1440.83
ENSG00000182836	PLCXD3	0.760576	7.21392e-19	1.55159e-17	865.567	869.279	1425.35	1513
ENSG00000182912	C21orf90	-1.22392	1.163e-34	4.88727e-33	1191.05	1200.98	509.052	514.896
ENSG00000182957	SPATA13	0.857789	8.97949e-20	2.03729e-18	664.32	698.855	1224.58	1244.55
ENSG00000183044	ABAT	-1.75586	2.70376e-12	3.85864e-11	1210.56	1058	279.741	391.673
ENSG00000183048	SLC25A10	0.690557	0.00110831	0.00499921	142.721	157.843	242.632	242.045
ENSG00000183087	GAS6	-0.624156	1.04401e-75	1.24162e-73	15147.9	14726.3	9905.1	9482.01
ENSG00000183111	ARHGEF37	0.899009	0.000758537	0.00356742	81.1148	97.222	167.464	164.591
ENSG00000183160	TMEM119	-1.25182	1.40039e-40	7.19815e-39	1474.44	1420.59	637.504	579.148
ENSG00000183346	C10orf107	3.53092	0.000675997	0.00321328	2.05354	2.28758	21.8845	28.1653
ENSG00000183421	RIPK4	0.94114	0.0130947	0.0434485	52.3653	53.7581	71.3624	132.025
ENSG00000183444	OR7E38P	-0.88198	0.00406331	0.0158186	146.828	132.679	58.9929	92.4173
ENSG00000183638	RP1L1	3.19832	0.0146975	0.0479705	2.05354	1.14379	19.9815	9.68181
ENSG00000183696	UPP1	0.604817	2.76884e-06	2.05892e-05	508.251	498.692	847.785	684.768
ENSG00000183763	TRAIP	1.00844	7.02649e-08	6.48347e-07	174.551	219.607	431.029	360.867
ENSG00000183775	KCTD16	1.15549	0.00263294	0.0107952	41.0708	35.4574	80.8774	89.7768
ENSG00000183814	LIN9	0.944768	5.41279e-07	4.46065e-06	171.471	202.451	331.122	387.272
ENSG00000183831	ANKRD45	-0.968749	1.33567e-07	1.19547e-06	392.226	331.699	182.688	187.475
ENSG00000183856	IQGAP3	0.916375	3.63841e-60	3.02304e-58	2103.85	1991.34	3927.79	3805.83
ENSG00000183891	TTC32	0.903806	0.000345594	0.00177189	91.3825	107.516	191.251	180.434
ENSG00000183929	DUSP5P1	1.0306	9.9994e-05	0.000578167	82.1416	113.235	176.027	221.801
ENSG00000184162	NR2C2AP	0.564912	0.0150912	0.049027	122.186	156.699	210.281	201.558
ENSG00000184185	KCNJ12	-1.40579	0.000227198	0.00121591	94.4628	86.9279	32.351	36.0867
ENSG00000184205	TSPYL2	-0.778759	3.59387e-18	7.50793e-17	1860.51	1658.49	952.45	1098.45
ENSG00000184208	C22orf46	0.504137	0.000800409	0.00373921	363.477	339.705	544.257	454.165
ENSG00000184220	CMSS1	0.88428	9.68523e-11	1.21039e-09	337.807	320.261	592.784	622.276
ENSG00000184261	KCNK12	-2.18	0.00775035	0.0277391	32.8566	32.0261	0.951499	13.2025
ENSG00000184347	SLIT3	-0.907918	2.74993e-38	1.29297e-36	2951.96	2623.85	1462.45	1510.36
ENSG00000184363	PKP3	0.871019	5.77429e-14	9.28172e-13	535.974	458.659	895.36	925.933
ENSG00000184371	CSF1	-0.870019	2.14262e-16	4.06116e-15	1420.02	1273.04	662.243	810.631
ENSG00000184441	AP001062.7	1.04841	0.00349583	0.0138645	45.1779	48.0391	106.568	86.2561
ENSG00000184445	KNTC1	0.935486	1.36418e-38	6.48109e-37	1162.3	1279.9	2340.69	2326.27
ENSG00000184470	TXNRD2	0.732205	1.6726e-09	1.84146e-08	474.368	425.489	750.732	745.499
ENSG00000184489	PTP4A3	0.594202	0.00430161	0.0166218	160.176	218.464	267.371	302.777
ENSG00000184545	DUSP8	-1.19582	2.24264e-16	4.2419e-15	683.829	605.064	258.808	303.657
ENSG00000184564	SLITRK6	1.00903	5.07016e-09	5.30821e-08	218.702	195.588	441.495	393.433
ENSG00000184588	PDE4B	0.500644	1.31091e-06	1.02727e-05	668.427	648.528	903.924	959.379
ENSG00000184661	CDCA2	0.818468	1.17495e-17	2.3755e-16	757.756	855.554	1497.66	1345.77
ENSG00000184678	HIST2H2BE	-1.96326	1.05494e-21	2.64039e-20	408.654	400.326	120.84	87.1363
ENSG00000184697	CLDN6	1.0246	0.00479497	0.0182606	52.3653	48.0391	123.695	80.9751
ENSG00000184785	SMIM10	1.02151	2.44079e-06	1.82768e-05	121.159	139.542	250.244	278.132
ENSG00000184897	H1FX	1.05426	3.9695e-22	1.01445e-20	3888.38	3352.44	7675.74	7364.34
ENSG00000184903	IMMP2L	-0.735276	0.00512492	0.0193873	150.935	203.594	98.9559	113.541
ENSG00000184988	TMEM106A	-0.731994	1.81023e-05	0.000119996	398.387	364.869	242.632	217.401
ENSG00000185022	MAFF	0.731665	1.35206e-13	2.11904e-12	661.24	670.26	1143.7	1067.64
ENSG00000185033	SEMA4B	0.970816	4.34761e-48	2.80529e-46	1507.3	1386.27	2899.22	2776.92
ENSG00000185070	FLRT2	-1.13022	3.5224e-41	1.84177e-39	1947.78	1842.64	919.148	814.152
ENSG00000185088	RPS27L	-0.608901	1.02516e-32	4.08181e-31	5325.86	5007.51	3502.47	3276.85
ENSG00000185090	MANEAL	-4.0299	0.00558012	0.0208578	15.4016	14.8692	1.903	0
ENSG00000185164	NOMO2	-0.773271	0.000410667	0.00206366	4061.9	5524.5	2818.34	2790.12
ENSG00000185187	SIGIRR	0.804176	1.15408e-26	3.69714e-25	1133.55	1103.76	1898.24	2008.54
ENSG00000185262	UBALD2	0.866025	1.14033e-27	3.83539e-26	1315.29	1117.48	2201.77	2237.38
ENSG00000185304	RGPD2	-0.714386	0.000198119	0.00107227	391.199	338.561	187.445	257.008
ENSG00000185347	C14orf80	0.832084	1.16029e-09	1.29446e-08	354.236	346.568	661.292	587.07
ENSG00000185361	TNFAIP8L1	0.583623	4.48852e-12	6.26327e-11	1034.98	959.638	1536.67	1454.91
ENSG00000185404	SP140L	-0.564535	1.91603e-05	0.000126502	592.446	610.783	383.454	429.52
ENSG00000185432	METTL7A	0.692064	0.00715736	0.0259123	94.4628	138.398	191.251	183.954
ENSG00000185480	PARPBP	0.657318	4.7089e-05	0.000288204	263.88	281.372	399.629	459.446
ENSG00000185482	STAC3	1.10918	0.00889987	0.0312449	46.2047	26.3071	90.3924	66.8925
ENSG00000185483	ROR1	-0.645278	0.00211899	0.00891469	232.05	271.078	152.24	168.992
ENSG00000185499	MUC1	0.592871	0.000380741	0.00192926	240.264	288.235	390.114	405.756
ENSG00000185507	IRF7	0.578285	0.000282363	0.00147598	276.201	337.418	434.835	479.69
ENSG00000185522	C11orf35	0.966269	0.000573671	0.00277104	70.8471	102.941	157.949	180.434
ENSG00000185532	PRKG1	-0.730876	0.00236647	0.00980871	210.488	188.725	107.519	132.905
ENSG00000185585	OLFML2A	-0.633455	6.64168e-14	1.06011e-12	1796.85	1916.99	1291.18	1103.73
ENSG00000185633	NDUFA4L2	4.36236	3.27666e-37	1.50942e-35	18.4819	12.5817	338.734	305.417
ENSG00000185634	SHC4	0.693918	0.0123405	0.0413381	118.079	85.7841	143.676	186.595
ENSG00000185670	ZBTB3	0.519017	0.0121958	0.0409287	160.176	197.875	244.535	267.57
ENSG00000185760	KCNQ5	-0.771644	0.00778075	0.0278314	157.096	176.143	72.3139	122.343
ENSG00000185813	PCYT2	-0.739028	3.92939e-28	1.35415e-26	2352.33	2308.17	1428.2	1365.13
ENSG00000185920	PTCH1	-0.811629	9.40181e-21	2.22754e-19	1406.68	1475.49	841.125	800.95
ENSG00000185924	RTN4RL1	-2.804	0.00770629	0.0276194	20.5354	18.3006	4.75749	0.880164
ENSG00000185955	C7orf61	1.31694	0.00773905	0.0277095	19.5086	24.0196	58.9929	49.2892
ENSG00000185973	TMLHE	-0.504854	0.00144791	0.0063439	449.725	387.744	294.965	295.735
ENSG00000186007	LEMD1	6.36955	0.00031843	0.00164373	0	0	17.127	15.843
ENSG00000186076	RP11-887P2.3	0.807215	2.42719e-10	2.91134e-09	388.119	452.94	754.538	715.574
ENSG00000186185	KIF18B	0.975792	3.78932e-43	2.13469e-41	1208.51	1341.66	2488.17	2522.55
ENSG00000186193	SAPCD2	1.17686	1.34309e-30	5.0598e-29	550.349	503.267	1209.35	1175.02
ENSG00000186230	ZNF749	0.587674	0.00427575	0.0165289	166.337	171.568	271.177	236.764
ENSG00000186310	NAP1L3	-0.624958	1.73076e-11	2.30886e-10	1658.23	1556.7	943.887	1139.81
ENSG00000186314	PRELID2	0.797645	0.000969362	0.00443848	120.132	104.085	191.251	198.917
ENSG00000186340	THBS2	-0.577365	3.93728e-89	6.12331e-87	24396.1	24887.7	16779.7	16250.5
ENSG00000186352	ANKRD37	1.98353	7.01996e-10	8.0135e-09	41.0708	38.8888	144.628	171.632
ENSG00000186469	GNG2	0.853491	2.11254e-17	4.21488e-16	588.339	637.09	1100.88	1111.65
ENSG00000186480	INSIG1	-1.19326	1.67447e-57	1.31899e-55	2104.88	2202.94	952.45	931.214
ENSG00000186591	UBE2H	-0.501944	8.95549e-42	4.77871e-40	9397	9204.07	6682.38	6456.01
ENSG00000186603	HPDL	1.11177	0.00229793	0.00955948	37.9905	52.6143	104.665	90.6569
ENSG00000186638	KIF24	0.693735	0.000478561	0.00235923	170.444	195.588	320.655	271.091
ENSG00000186654	PRR5	-0.606869	0.00286797	0.0116408	278.255	256.209	158.9	191.876
ENSG00000186665	C17orf58	0.597635	0.000641263	0.00306741	235.13	233.333	329.219	379.351
ENSG00000186862	PDZD7	0.523651	0.00357777	0.0141494	258.746	224.183	318.752	375.83
ENSG00000186871	ERCC6L	0.879199	8.20885e-11	1.03155e-09	351.155	322.548	622.28	617.875
ENSG00000186897	C1QL4	1.50294	2.58074e-10	3.08536e-09	87.2755	85.7841	237.875	252.607
ENSG00000186918	ZNF395	1.46588	7.01093e-77	8.61965e-75	977.485	971.076	2508.15	2872.86
ENSG00000187266	EPOR	0.903091	1.96062e-07	1.71187e-06	197.14	221.895	377.745	404.876
ENSG00000187372	PCDHB13	-0.522983	0.00528994	0.0199081	294.683	301.96	223.602	191.876
ENSG00000187398	LUZP2	1.21099	3.66593e-05	0.000229385	69.8204	59.477	147.482	152.268
ENSG00000187498	COL4A1	-0.94674	2.72639e-256	1.5503e-253	42333.7	42576.4	22512.5	21542.9
ENSG00000187514	PTMA	0.695647	1.69787e-146	4.90389e-144	36657.7	36914.6	58252.7	60899.5
ENSG00000187608	ISG15	-0.696686	6.46179e-31	2.45467e-29	3415.04	3259.8	1976.26	2141.44
ENSG00000187650	VMAC	0.597985	0.00470843	0.0179649	152.989	156.699	241.681	227.082
ENSG00000187741	FANCA	0.519327	3.06247e-10	3.62555e-09	1129.45	1031.7	1516.69	1582.54
ENSG00000187790	FANCM	0.71298	2.02719e-05	0.000132973	341.914	279.084	573.754	446.243
ENSG00000187824	TMEM220	1.04163	0.000353123	0.00180489	86.2487	61.7646	155.094	150.508
ENSG00000187837	HIST1H1C	-0.589808	0.000158416	0.000877733	409.681	468.953	290.207	293.095
ENSG00000187860	CCDC157	0.680632	0.00250879	0.0103421	176.604	126.961	235.02	252.607
ENSG00000187951	ARHGAP11B	0.982623	3.4537e-19	7.58064e-18	535.974	658.822	1147.51	1209.35
ENSG00000187990	HIST1H2BG	-1.82167	0.000855944	0.00396506	60.5794	42.3202	12.3695	16.7231
ENSG00000188015	S100A3	0.672416	0.00121597	0.00543232	149.908	162.418	248.341	249.087
ENSG00000188060	RAB42	1.01668	0.00315499	0.0126673	49.285	69.7711	143.676	96.8181
ENSG00000188064	WNT7B	1.39639	3.57034e-08	3.41387e-07	72.9007	98.3658	233.117	216.52
ENSG00000188167	TMPPE	-0.957436	1.1411e-05	7.7824e-05	250.532	282.516	120.84	153.149
ENSG00000188211	NCR3LG1	-0.986623	0.00037883	0.00192118	151.962	155.555	72.3139	82.7354
ENSG00000188393	CLEC2A	-1.14892	0.00144853	0.0063451	136.56	84.6403	55.1869	44.8884
ENSG00000188467	SLC24A5	2.19971	0.000384299	0.0019462	6.16062	14.8692	41.8659	53.69
ENSG00000188486	H2AFX	0.822612	6.31668e-109	1.35222e-106	6799.27	6417.8	11680.6	11703.5
ENSG00000188549	C15orf52	0.567848	5.09667e-16	9.41513e-15	1349.18	1356.53	2031.45	1979.49
ENSG00000188610	FAM72B	0.858125	0.00127429	0.00566641	103.704	83.4966	180.785	159.31
ENSG00000188747	NOXA1	1.3796	0.00179895	0.00771692	35.937	20.5882	69.4594	78.3346
ENSG00000188820	FAM26F	1.54018	0.00243044	0.0100479	13.348	28.5947	66.6049	54.5702
ENSG00000188994	ZNF292	0.574598	2.10897e-19	4.69131e-18	1798.9	1977.61	2840.22	2780.44
ENSG00000189046	ALKBH2	0.749706	2.66039e-05	0.000170632	225.889	199.019	373.939	341.504
ENSG00000189050	RNFT1	-0.519413	0.0125635	0.0418921	239.237	264.215	157.949	192.756
ENSG00000189057	FAM111B	0.726289	2.15008e-08	2.11589e-07	377.851	383.169	624.183	634.598
ENSG00000189060	H1F0	1.34728	0	0	8707.01	8787.73	22659	21853.6
ENSG00000189077	TMEM120A	-0.601529	8.20949e-10	9.29557e-09	1180.79	1086.6	778.326	717.334
ENSG00000189143	CLDN4	0.936505	1.78101e-22	4.62962e-21	901.504	793.789	1506.22	1740.08
ENSG00000189275	AL450307.1	-1.90092	3.24467e-10	3.83377e-09	182.765	180.719	38.0599	58.971
ENSG00000189337	KAZN	-0.595991	1.4144e-07	1.25666e-06	814.229	774.345	536.645	514.896
ENSG00000189362	TMEM194B	0.685691	0.00638147	0.023477	126.293	145.261	262.614	174.273
ENSG00000189403	HMGB1	0.788985	1.2175e-135	3.12023e-133	12391.1	13080.4	22130	21871.2
ENSG00000189409	MMP23B	-1.29326	0.000140111	0.000785436	99.5967	149.836	52.3324	49.2892
ENSG00000189410	SH2D5	-0.50055	2.36901e-05	0.000153623	712.578	758.332	544.257	495.533
ENSG00000196081	ZNF724P	0.804502	0.00566323	0.0211251	79.0613	73.2025	133.21	132.905
ENSG00000196083	IL1RAP	0.717724	0.000167088	0.000919641	231.023	202.451	403.435	310.698
ENSG00000196154	S100A4	0.737682	3.17108e-14	5.19361e-13	658.16	711.436	1137.99	1144.21
ENSG00000196159	FAT4	-0.501407	1.12465e-11	1.5249e-10	2006.31	2075.98	1519.54	1365.13
ENSG00000196275	GTF2IRD2	1.85409	0.00386684	0.0151477	137.587	105.229	620.377	257.888
ENSG00000196372	ASB13	0.541142	0.000262782	0.00138436	333.7	335.13	519.518	454.165
ENSG00000196406	SPANXD	-2.05629	1.62803e-05	0.000108951	60.5794	84.6403	19.9815	14.9628
ENSG00000196428	TSC22D2	-0.663311	9.56513e-28	3.22907e-26	2832.86	2867.48	1845.91	1754.17
ENSG00000196526	AFAP1	-0.509104	3.15933e-52	2.21105e-50	11293.4	11520.2	8004.96	8023.58
ENSG00000196557	CACNA1H	-1.63482	2.07601e-13	3.21217e-12	294.683	277.941	86.5864	97.6982
ENSG00000196584	XRCC2	0.585599	3.74599e-05	0.000233993	370.664	372.875	603.25	513.136
ENSG00000196611	MMP1	0.566971	2.38529e-39	1.15741e-37	4249.8	4342.96	6238.98	6486.81
ENSG00000196730	DAPK1	-1.03812	8.72008e-23	2.30291e-21	1163.33	1072.87	516.664	572.107
ENSG00000196739	COL27A1	-0.709317	9.04742e-28	3.06568e-26	2534.07	2534.64	1502.42	1596.62
ENSG00000196754	S100A2	0.82946	0.00710018	0.0257258	72.9007	67.4835	138.919	110.901
ENSG00000196782	MAML3	0.531132	1.03574e-08	1.05464e-07	796.774	858.985	1224.58	1167.1
ENSG00000196839	ADA	-0.551507	3.24847e-11	4.23116e-10	1410.78	1402.28	943.887	975.222
ENSG00000196876	SCN8A	-0.6377	1.30523e-09	1.44817e-08	1005.21	956.207	663.195	598.512
ENSG00000196968	FUT11	1.16247	6.20046e-57	4.82152e-55	1109.94	1015.68	2403.49	2358.84
ENSG00000197077	KIAA1671	-0.519157	3.8441e-05	0.000239546	642.758	681.698	434.835	488.491
ENSG00000197081	IGF2R	-0.568579	8.65344e-76	1.03591e-73	14952.9	15151.8	10221	10077.9
ENSG00000197102	DYNC1H1	-0.522769	9.39785e-20	2.12956e-18	47203.7	48090.6	34460.4	31869
ENSG00000197261	C6orf141	1.06033	0.00040971	0.00205942	73.9274	81.209	127.501	195.396
ENSG00000197299	BLM	0.632927	4.62741e-06	3.32248e-05	342.941	370.587	541.403	564.185
ENSG00000197301	RP11-366L20.2	0.765296	0.000537404	0.00261111	129.373	146.405	220.748	247.326
ENSG00000197308	GATA3-AS1	1.04194	0.00454292	0.0174041	55.4456	37.745	103.713	88.8966
ENSG00000197358	BNIP3P1	1.91333	0.00421849	0.0163385	14.3748	5.71894	32.351	44.0082
ENSG00000197380	DACT3	-0.55221	2.7465e-07	2.35178e-06	1019.58	955.063	723.139	624.917
ENSG00000197409	HIST1H3D	-2.1411	0.00494523	0.0187739	25.6693	34.3137	3.80599	9.68181
ENSG00000197457	STMN3	0.536408	5.93447e-26	1.82097e-24	3369.86	3136.27	4637.6	4802.18
ENSG00000197467	COL13A1	0.698983	9.21317e-30	3.38672e-28	2302.02	2077.12	3452.99	3659.72
ENSG00000197479	PCDHB11	-2.57965	0.00010979	0.000630003	44.1511	37.745	6.66049	7.04131
ENSG00000197550	RP11-460N11.2	0.847696	0.000342015	0.00175552	161.203	107.516	248.341	236.764
ENSG00000197635	DPP4	-0.849997	0.00401378	0.0156525	134.507	128.104	78.9744	66.8925
ENSG00000197696	NMB	0.575174	0.00114007	0.00512849	237.184	229.901	321.607	374.07
ENSG00000197744	PTMAP2	0.943736	0.000807698	0.0037684	72.9007	82.3528	152.24	146.107
ENSG00000197747	S100A10	0.646414	1.9073e-72	2.06579e-70	10544.9	10629.2	16000.4	17137.7
ENSG00000197769	MAP1LC3C	-1.34055	0.0111882	0.0380382	58.5259	38.8888	21.8845	16.7231
ENSG00000197780	TAF13	-0.715079	5.63826e-13	8.514e-12	1316.32	1295.91	723.139	866.962
ENSG00000197852	FAM212B	-0.988588	4.16693e-08	3.95522e-07	465.127	368.3	223.602	197.157
ENSG00000197885	NKIRAS1	-0.510688	0.00446402	0.0171474	356.289	304.248	223.602	240.285
ENSG00000197903	HIST1H2BK	-1.43522	7.52238e-30	2.78206e-28	1025.74	1031.7	330.17	429.52
ENSG00000197905	TEAD4	0.516415	9.76811e-09	9.97422e-08	1249.58	1038.56	1684.15	1593.1
ENSG00000197930	ERO1L	0.660272	2.17252e-45	1.30037e-43	3584.45	3458.82	5449.23	5683.22
ENSG00000197956	S100A6	0.584462	4.01037e-16	7.46142e-15	19430.6	18270.9	29389.9	27146
ENSG00000198018	ENTPD7	-0.531074	0.000615756	0.00295628	429.19	519.28	313.043	342.384
ENSG00000198053	SIRPA	-0.519456	9.13115e-14	1.44983e-12	2048.41	2159.47	1502.42	1432.91
ENSG00000198056	PRIM1	1.34323	2.5636e-10	3.0689e-09	130.4	110.947	288.304	324.781
ENSG00000198081	ZBTB14	0.659071	1.4319e-05	9.64993e-05	381.958	333.986	627.989	504.334
ENSG00000198089	SFI1	0.558508	2.35499e-07	2.03666e-06	659.186	669.116	906.778	1048.28
ENSG00000198134	RP11-267J23.4	0.872826	0.00335614	0.0133804	68.7936	77.7776	122.743	145.227
ENSG00000198168	SVIP	0.713626	2.07172e-06	1.57399e-05	309.058	279.084	477.652	487.611
ENSG00000198331	HYLS1	0.641792	0.000828554	0.00385191	181.738	205.882	283.547	320.38
ENSG00000198431	TXNRD1	-1.0704	0	0	24578.8	24951.7	11693.9	11889.3
ENSG00000198467	TPM2	-0.569451	4.77875e-102	9.25044e-100	28857.4	28510.1	19150.8	19507.1
ENSG00000198478	SH3BGRL2	-0.718113	0.00163082	0.0070687	204.327	209.313	124.646	126.744
ENSG00000198569	SLC34A3	0.914161	0.006455	0.0236996	55.4456	69.7711	139.87	95.9379
ENSG00000198598	MMP17	-0.74991	0.00672038	0.0245156	234.104	145.261	100.859	124.983
ENSG00000198732	SMOC1	0.624867	0.00156991	0.0068307	204.327	171.568	272.129	308.058
ENSG00000198756	COLGALT2	-1.43149	4.52372e-06	3.2535e-05	132.453	157.843	46.6234	60.7313
ENSG00000198768	APCDD1L	-0.672008	2.50177e-16	4.69801e-15	1538.1	1592.15	949.596	1013.95
ENSG00000198785	GRIN3A	2.21491	0.00690727	0.0251168	12.3212	1.14379	26.642	36.9669
ENSG00000198796	ALPK2	-0.588338	0.000504103	0.00247042	349.102	370.587	243.584	235.004
ENSG00000198797	BRINP2	2.67913	1.7799e-05	0.00011833	5.13385	11.4379	49.4779	55.4504
ENSG00000198826	ARHGAP11A	0.769706	4.93058e-53	3.49093e-51	2604.92	2618.13	4519.62	4385.86
ENSG00000198830	HMGN2	0.723764	1.66673e-109	3.61045e-107	12053.3	11538.5	19165.1	19801.9
ENSG00000198832	SELM	-0.574891	2.29536e-21	5.65939e-20	2724.02	2673.03	1790.72	1832.5
ENSG00000198853	RUSC2	-0.66722	2.62243e-35	1.13614e-33	3553.65	3535.45	2215.09	2248.82
ENSG00000198885	ITPRIPL1	0.61135	0.0026885	0.0109982	167.364	162.418	253.099	250.847
ENSG00000198892	SHISA4	-0.766191	6.27465e-18	1.28864e-16	1394.35	1413.72	864.912	786.867
ENSG00000198901	PRC1	0.894654	2.5573e-77	3.18717e-75	2928.35	2834.31	5448.28	5269.54
ENSG00000198911	SREBF2	-0.540957	6.83626e-52	4.766e-50	9203.97	9218.93	6345.54	6316.94
ENSG00000198959	TGM2	-0.792517	4.42842e-251	2.4418e-248	77421.5	76999.8	45012.5	44143.8
ENSG00000203306	AP001007.1	1.3922	0.000235256	0.00125424	33.8834	38.8888	103.713	87.1363
ENSG00000203434	RP11-163F15.1	-1.54149	0.00635352	0.0233884	45.1779	40.0326	15.224	14.0826
ENSG00000203721	LINC00862	-1.68345	0.00665975	0.0243286	36.9637	36.6012	12.3695	10.562
ENSG00000203727	SAMD5	-0.629447	0.000556115	0.00269626	303.924	351.143	206.475	216.52
ENSG00000203760	CENPW	0.788753	6.14078e-11	7.79746e-10	461.02	428.921	745.023	793.028
ENSG00000203791	METTL10	0.664501	0.00265328	0.0108681	159.149	146.405	213.136	271.091
ENSG00000203805	PPAPDC1A	-0.585441	0.0140043	0.0460883	180.712	193.3	116.083	132.905
ENSG00000203867	RBM20	-1.00711	0.00906236	0.0317251	89.329	90.3593	57.0899	32.5661
ENSG00000203876	RP11-451M19.3	2.1994	0.00734107	0.0265141	7.18739	4.57515	19.03	35.2066
ENSG00000203952	CCDC160	-1.43603	0.00354292	0.0140402	60.5794	50.3267	18.0785	22.8843
ENSG00000204011	COL5A1-AS1	-1.91371	0.0133104	0.0440997	25.6693	26.3071	8.56349	5.28099
ENSG00000204054	LINC00963	0.629064	1.92765e-08	1.90317e-07	553.429	534.149	810.677	871.363
ENSG00000204055	RP11-247A12.2	2.4385	0.00308887	0.012421	10.2677	1.14379	31.3995	31.6859
ENSG00000204128	C2orf72	5.61988	0.000498571	0.0024466	1.02677	0	27.5935	25.5248
ENSG00000204175	GPRIN2	2.23533	0.00507772	0.0192248	5.13385	6.86273	21.8845	34.3264
ENSG00000204176	SYT15	0.564049	0.000534945	0.00260055	281.335	282.516	381.551	451.524
ENSG00000204219	TCEA3	0.530714	0.00142116	0.00623719	247.452	260.784	360.618	373.19
ENSG00000204381	LAYN	-0.592038	1.46009e-23	3.99516e-22	2874.96	3010.45	1960.09	1943.4
ENSG00000204406	MBD5	-0.502118	5.88459e-07	4.82324e-06	943.602	960.782	676.516	668.045
ENSG00000204682	CASC10	-0.514865	2.40232e-06	1.80332e-05	806.015	855.554	584.22	578.268
ENSG00000204775	KM-PA-2	-2.98638	8.51309e-26	2.60343e-24	245.398	268.79	30.448	34.3264
ENSG00000204815	TTC25	1.75655	0.000722478	0.00341549	15.4016	17.1568	57.0899	52.8099
ENSG00000204882	GPR20	-2.42897	3.1026e-05	0.000196433	45.1779	58.3332	9.51499	9.68181
ENSG00000204899	MZT1	0.657829	5.24092e-15	9.02212e-14	954.896	1069.44	1573.78	1616.86
ENSG00000204922	C11orf83	0.506292	0.0103727	0.0355714	175.578	211.601	282.595	266.69
ENSG00000204967	PCDHA4	-0.713357	0.000569336	0.00275243	282.362	258.496	147.482	182.194
ENSG00000204969	PCDHA2	-0.79737	0.000194093	0.00105236	270.041	235.62	136.064	154.909
ENSG00000205078	SYCE1L	1.00021	0.000581658	0.0028059	94.4628	72.0587	195.057	139.066
ENSG00000205090	TMEM240	0.778869	2.92855e-05	0.000186713	184.819	185.294	309.237	325.661
ENSG00000205129	C4orf47	2.61113	1.77703e-05	0.000118183	6.16062	12.5817	43.7689	69.533
ENSG00000205208	C4orf46	0.645681	2.12234e-12	3.0625e-11	1017.53	868.135	1515.74	1438.19
ENSG00000205213	LGR4	-0.784069	2.34882e-49	1.53187e-47	4046.5	3882.02	2307.38	2298.11
ENSG00000205336	GPR56	0.915297	1.68625e-31	6.4596e-30	966.191	1056.86	1921.08	1891.47
ENSG00000205363	C15orf59	-1.38326	0.000655096	0.00312618	69.8204	97.222	30.448	33.4462
ENSG00000205534	RP11-345J4.8	0.586954	0.0149826	0.0487438	136.56	114.379	199.815	177.793
ENSG00000205592	MUC19	-6.43543	0.000406487	0.00204434	15.4016	13.7255	0	0
ENSG00000205763	RP9P	0.537516	0.00372677	0.0146558	203.3	242.483	303.528	342.384
ENSG00000205959	RP11-689P11.2	-4.05319	0.00462305	0.0176742	14.3748	16.013	0.951499	0.880164
ENSG00000206052	DOK6	-0.768854	0.013047	0.0433297	204.327	112.091	86.5864	99.4586
ENSG00000206417	H1FX-AS1	0.812686	0.00832308	0.0294643	83.1684	76.6338	170.318	110.901
ENSG00000206527	PTPLB	-0.585449	1.73089e-23	4.72902e-22	2863.66	2850.32	1911.56	1896.75
ENSG00000206532	RP11-553A10.1	-0.618085	2.29906e-63	2.07098e-61	8691.61	8680.21	5650	5668.26
ENSG00000211448	DIO2	-1.24932	4.75859e-169	1.76709e-166	6508.7	6549.33	2790.75	2702.98
ENSG00000211459	MT-RNR1	-0.7938	2.35838e-06	1.77327e-05	18352.5	21043.4	12439.9	10284.7
ENSG00000211584	SLC48A1	-0.885607	5.91722e-09	6.14203e-08	606.821	518.136	278.789	330.062
ENSG00000212724	KRTAP2-3	-1.04346	0.00378264	0.0148521	89.329	93.7907	46.6234	42.2479
ENSG00000212907	MT-ND4L	-0.609018	7.70128e-15	1.31827e-13	20075.4	20240.5	12492.2	13939.2
ENSG00000212916	MAP10	1.17634	4.12547e-07	3.44819e-06	104.731	100.653	229.311	235.004
ENSG00000213147	RPL23AP60	6.3217	0.000390734	0.00197494	0	0	14.2725	17.6033
ENSG00000213186	TRIM59	0.535695	4.89301e-12	6.80682e-11	1111.99	1163.23	1670.83	1626.54
ENSG00000213344	PCNPP3	4.89439	0.00515266	0.019472	0	1.14379	21.8845	10.562
ENSG00000213347	MXD3	1.25805	3.00201e-45	1.77352e-43	681.775	634.803	1575.68	1575.49
ENSG00000213390	ARHGAP19	0.894845	4.89004e-16	9.0518e-15	497.983	573.038	982.898	1006.03
ENSG00000213433	RP11-54C4.1	3.80661	0.00755952	0.0271844	1.02677	1.14379	17.127	13.2025
ENSG00000213468	RP11-453F18__B.1	-1.1094	0.0149987	0.0487874	86.2487	48.0391	35.2055	27.2851
ENSG00000213790	OLA1P1	0.924172	0.000297068	0.00154699	110.891	86.9279	193.154	183.074
ENSG00000213853	EMP2	0.513925	1.01166e-12	1.49175e-11	1285.52	1313.07	1870.65	1839.54
ENSG00000213983	AP1G2	0.539527	4.74283e-06	3.40033e-05	490.796	489.541	716.479	708.532
ENSG00000214110	LDHAP4	1.19723	0.000138286	0.000776863	81.1148	50.3267	136.064	166.351
ENSG00000214140	PRCD	1.1825	0.000139341	0.000782064	81.1148	50.3267	143.676	155.789
ENSG00000214182	PTMAP5	0.857226	5.0722e-10	5.85621e-09	408.654	356.862	751.684	637.239
ENSG00000214193	SH3D21	1.63941	8.19279e-45	4.79344e-43	322.406	336.274	1039.04	1012.19
ENSG00000214357	NEURL1B	0.60248	1.85529e-13	2.88785e-12	1071.95	1086.6	1560.46	1715.44
ENSG00000214367	HAUS3	0.544546	1.16873e-05	7.9589e-05	450.752	458.659	638.456	687.408
ENSG00000214517	PPME1	-0.596433	1.139e-29	4.17006e-28	4120.43	4427.6	2844.03	2807.72
ENSG00000214753	HNRNPUL2	0.536478	3.70592e-18	7.73313e-17	1762.96	1745.42	2548.11	2541.03
ENSG00000214796	RP11-480I12.5	1.04988	0.00414648	0.0160839	44.1511	49.1829	112.277	80.9751
ENSG00000215156	RP11-1023L17.2	2.81968	0.000180019	0.000983376	3.08031	8.00652	31.3995	45.7685
ENSG00000215440	NPEPL1	0.660249	8.65005e-07	6.93376e-06	370.664	387.744	572.802	624.917
ENSG00000215784	FAM72D	1.03133	0.00426539	0.0164924	56.4724	44.6077	122.743	84.4958
ENSG00000217130	RP3-375P9.2	-0.989913	0.000655924	0.00312849	132.453	209.313	82.7804	88.8966
ENSG00000217330	SSXP10	-1.05307	1.90679e-16	3.64071e-15	744.408	844.116	360.618	403.995
ENSG00000217801	RP11-465B22.3	0.718087	4.19654e-05	0.000259376	243.345	224.183	350.152	418.958
ENSG00000218422	AC016773.1	1.06306	0.00404116	0.0157458	69.8204	35.4574	120.84	100.339
ENSG00000218510	LINC00339	0.532963	0.00936333	0.0326327	163.256	201.307	276.886	249.967
ENSG00000218537	AP000350.4	1.63065	9.83161e-05	0.000569732	34.9102	24.0196	109.422	73.9338
ENSG00000219438	FAM19A5	-0.891023	0.000629344	0.00301515	214.595	157.843	99.9074	101.219
ENSG00000219607	PPP1R3G	1.04695	0.00110925	0.00500221	117.052	54.9018	156.046	200.677
ENSG00000220785	MTMR9LP	0.567753	0.00103955	0.00471946	260.8	228.758	382.502	344.144
ENSG00000221818	EBF2	-0.657996	0.0147286	0.0480586	162.23	171.568	125.598	86.2561
ENSG00000221829	FANCG	0.667086	1.19276e-11	1.61124e-10	658.16	696.567	1063.78	1086.12
ENSG00000221852	KRTAP1-5	-1.54366	0.00332875	0.0132829	42.0976	59.477	18.0785	16.7231
ENSG00000221866	PLXNA4	-0.775703	0.000196772	0.00106561	246.425	256.209	146.531	146.987
ENSG00000221923	ZNF880	-0.653703	0.00233481	0.00969516	220.756	277.941	161.755	154.909
ENSG00000221968	FADS3	-1.038	5.77973e-56	4.36382e-54	2716.83	2853.75	1320.68	1390.66
ENSG00000223380	SEC22B	-0.562701	1.22678e-34	5.14344e-33	4941.84	4996.07	3385.43	3342.86
ENSG00000223403	MEG9	1.61025	0.000563685	0.00273	15.4016	33.1699	73.2654	73.9338
ENSG00000223756	TSSC2	-0.556555	1.22564e-07	1.10241e-06	928.2	902.449	645.116	600.272
ENSG00000223891	OSER1-AS1	1.39405	0.00014496	0.000810351	49.285	33.1699	120.84	96.8181
ENSG00000223960	AC009948.5	0.690903	6.1775e-08	5.7526e-07	473.341	411.764	746.926	683.888
ENSG00000224080	UBE2FP1	-1.71387	0.00950951	0.0330577	32.8566	40.0326	16.1755	6.16115
ENSG00000224086	LL22NC03-86G7.1	1.472	0.000185735	0.00101156	42.0976	26.3071	101.81	88.8966
ENSG00000224383	C17orf72	2.67072	0.00831509	0.0294475	1.02677	5.71894	21.8845	20.2438
ENSG00000224818	RP11-134G8.8	-0.685524	0.00433946	0.0167293	211.515	175	121.792	118.822
ENSG00000224905	AP001347.6	1.31761	0.00971934	0.0336991	13.348	40.0326	57.0899	74.814
ENSG00000224940	PRRT4	-2.38141	0.00105892	0.00480022	42.0976	28.5947	3.80599	9.68181
ENSG00000225151	GOLGA2P7	0.528555	0.000291038	0.00151827	407.628	399.182	650.825	514.016
ENSG00000225190	PLEKHM1	-0.683452	0.00105077	0.00476802	473.341	297.385	221.699	258.768
ENSG00000225205	AC093818.1	1.1919	0.00221432	0.00925821	36.9637	35.4574	82.7804	82.7354
ENSG00000225518	RP11-396C23.2	1.79291	0.0123988	0.0414418	14.3748	4.57515	27.5935	38.7272
ENSG00000225791	TRAM2-AS1	0.57967	0.00452034	0.0173323	181.738	201.307	322.558	249.967
ENSG00000225828	FAM229A	0.85708	0.00053907	0.0026178	108.838	107.516	176.027	215.64
ENSG00000225855	RUSC1-AS1	-0.97796	6.43752e-07	5.24808e-06	293.656	366.012	164.609	169.872
ENSG00000225968	ELFN1	-1.89905	8.79904e-07	7.04698e-06	99.5967	114.379	22.836	34.3264
ENSG00000226087	AC106869.2	-6.55323	0.000252498	0.00133482	13.348	18.3006	0	0
ENSG00000226318	RP11-474D14.2	-0.939391	0.00810349	0.028799	88.3022	100.653	43.7689	54.5702
ENSG00000226380	MIR29A	-0.863503	9.9536e-06	6.85525e-05	337.807	297.385	158.9	190.115
ENSG00000226415	TPI1P1	0.987143	4.61232e-12	6.42617e-11	295.71	303.104	561.384	624.917
ENSG00000226608	FTLP3	-1.71865	0.00162101	0.00702953	68.7936	40.0326	20.933	12.3223
ENSG00000226784	PGAM4	1.33533	0.00128682	0.00571516	31.8299	28.5947	75.1684	77.4545
ENSG00000226808	LINC00840	1.06405	0.00997658	0.0344336	39.0173	32.0261	84.6834	64.252
ENSG00000227036	LINC00511	1.80952	3.87809e-12	5.45752e-11	84.1951	56.0456	245.487	248.206
ENSG00000227060	LINC00629	2.32441	0.00950585	0.0330577	5.13385	4.57515	14.2725	34.3264
ENSG00000227329	RP11-258C19.4	-6.60873	0.000207312	0.00111771	12.3212	20.5882	0	0
ENSG00000227398	KIF9-AS1	-0.616368	0.00995695	0.0343789	186.872	185.294	113.228	129.384
ENSG00000227558	PGM5P2	-0.682162	0.00269511	0.0110178	248.478	210.457	159.852	126.744
ENSG00000228063	RP11-135J2.4	-2.8968	0.0053663	0.0201497	11.2945	29.7385	2.8545	2.64049
ENSG00000228203	RNF144A-AS1	1.89682	0.00287001	0.0116465	10.2677	11.4379	30.448	50.1694
ENSG00000228232	GAPDHP1	0.594564	1.07731e-08	1.09451e-07	660.213	615.358	986.704	940.896
ENSG00000228253	MT-ATP8	-0.740795	9.85825e-16	1.77781e-14	1566.85	1365.68	852.543	903.049
ENSG00000228288	PCAT6	0.68803	0.0130381	0.0433081	88.3022	106.372	177.93	135.545
ENSG00000228343	RP11-1148L6.5	0.526876	0.00210012	0.00885399	329.593	248.202	432.932	401.355
ENSG00000228451	SDAD1P1	1.84096	9.94224e-06	6.85002e-05	26.696	22.8758	82.7804	95.0577
ENSG00000228459	CXorf28	1.88466	0.000376259	0.00191134	14.3748	16.013	63.7504	48.409
ENSG00000228536	RP11-392O17.1	-2.91936	0.000279972	0.00146474	26.696	43.464	7.61199	1.76033
ENSG00000228672	PROB1	0.601599	0.000760728	0.00357495	208.434	243.627	331.122	353.826
ENSG00000228709	AP001065.15	-0.651612	8.61962e-05	0.000503831	403.521	498.692	308.286	265.81
ENSG00000228716	DHFR	0.514406	0.00573373	0.0213487	2067.91	1939.87	2499.59	3224.92
ENSG00000229186	ADAM1A	0.734066	0.00206008	0.00869525	116.025	118.954	185.542	205.078
ENSG00000229645	LINC00341	0.70852	1.87238e-06	1.43452e-05	360.396	340.849	511.906	633.718
ENSG00000229873	OGFR-AS1	1.59105	0.000510876	0.00249621	23.6157	21.732	61.8474	74.814
ENSG00000230630	DNM3OS	-0.517857	8.89038e-05	0.000518658	629.41	606.208	398.678	463.847
ENSG00000230836	AC104135.4	1.46973	0.00958255	0.0332883	21.5622	18.3006	80.8774	29.9256
ENSG00000231119	RP4-569M23.2	-1.8911	0.000164021	0.000905224	62.633	56.0456	16.1755	15.843
ENSG00000231290	APCDD1L-AS1	-1.44135	9.99899e-08	9.09253e-07	189.952	175	67.5564	66.8925
ENSG00000231298	LINC00704	0.593313	0.000429221	0.00214387	354.236	284.803	424.368	540.421
ENSG00000231503	PTMAP4	1.59782	0.00407784	0.0158683	17.4551	13.7255	39.9629	54.5702
ENSG00000231607	DLEU2	0.730298	0.00217343	0.0091082	112.945	121.242	188.397	199.797
ENSG00000231711	LINC00899	1.97382	5.96659e-05	0.000359021	24.6425	12.5817	60.8959	86.2561
ENSG00000231721	LINC-PINT	-1.27455	4.25728e-06	3.07159e-05	171.471	170.424	62.7989	78.3346
ENSG00000231793	DOC2GP	1.76528	5.11171e-08	4.78953e-07	44.1511	40.0326	147.482	139.066
ENSG00000231890	AC093391.2	1.47345	0.00860342	0.0303093	21.5622	11.4379	43.7689	48.409
ENSG00000232187	FTH1P7	-0.972026	0.00231288	0.00961255	122.186	118.954	52.3324	70.4131
ENSG00000232480	RP11-224O19.2	-1.14734	2.62613e-14	4.32054e-13	529.813	600.489	266.42	243.806
ENSG00000232561	GTF2IP1	0.869395	1.50095e-05	0.000100817	249.505	178.431	443.398	340.624
ENSG00000232692	AP001596.6	-2.89225	0.00184972	0.00789712	25.6693	21.732	2.8545	3.52066
ENSG00000232815	LINC00537	0.618423	0.0013687	0.00603561	186.872	179.575	287.353	275.491
ENSG00000233247	GS1-257G1.1	0.627557	0.00288516	0.0116953	228.97	155.555	288.304	307.177
ENSG00000233320	H2BFXP	-1.81983	0.00588938	0.0218566	56.4724	26.3071	6.66049	16.7231
ENSG00000233822	HIST1H2BN	-1.60021	0.0152034	0.0493122	40.044	28.5947	7.61199	14.9628
ENSG00000234171	RNASEH1-AS1	0.778807	1.03872e-05	7.12687e-05	227.943	196.732	361.57	367.909
ENSG00000234354	RPS26P47	-2.11336	0.00584977	0.0217274	34.9102	27.4509	2.8545	11.4421
ENSG00000234465	PINLYP	0.808712	0.000272156	0.00142878	142.721	126.961	252.147	220.921
ENSG00000234883	MIR155HG	1.30747	1.11244e-11	1.50946e-10	134.507	171.568	385.357	370.549
ENSG00000234985	RP11-3L10.3	-1.47583	5.4647e-08	5.10712e-07	178.658	192.156	61.8474	71.2933
ENSG00000235194	PPP1R3E	0.735709	4.48725e-05	0.000275472	237.184	194.444	349.2	370.549
ENSG00000235217	TSPY26P	0.66012	1.69528e-07	1.49309e-06	407.628	457.515	691.74	674.206
ENSG00000235231	AP000351.10	1.8232	0.00999835	0.0345022	9.24093	8.00652	28.545	32.5661
ENSG00000235245	RP11-122K13.12	0.937703	0.00541296	0.0203039	54.4188	58.3332	94.1984	121.463
ENSG00000235381	RP11-477D19.2	1.23641	0.00327503	0.0130915	53.392	26.3071	73.2654	115.302
ENSG00000235437	RP11-357C3.3	-0.664217	8.78099e-06	6.08913e-05	468.207	524.999	328.267	298.376
ENSG00000235649	MXRA5P1	1.07429	6.84676e-11	8.65164e-10	269.014	228.758	576.608	473.528
ENSG00000235890	TSPEAR-AS1	-1.07355	8.03076e-13	1.20072e-11	577.045	514.705	253.099	265.81
ENSG00000235954	TTC28-AS1	0.61939	0.00167295	0.00722376	292.629	204.738	428.174	337.983
ENSG00000236269	ENO1-IT1	1.758	0.00107902	0.0048804	23.6157	10.2941	50.4294	65.1322
ENSG00000236423	LINC01134	-2.85596	0.00221586	0.00926251	23.6157	22.8758	3.80599	2.64049
ENSG00000236540	AC006547.13	-0.720246	0.00563996	0.0210431	171.471	158.987	91.3439	109.14
ENSG00000236624	CCDC163P	1.01729	0.0134917	0.0446111	33.8834	37.745	63.7504	80.9751
ENSG00000236901	MIR600HG	0.908966	0.00263539	0.0108028	67.7668	88.0717	122.743	168.992
ENSG00000237550	UBE2Q2P6	0.609076	0.00598701	0.0221512	215.622	234.477	429.126	257.888
ENSG00000237686	RP5-1120P11.1	1.33999	0.0123877	0.0414197	15.4016	22.8758	56.1384	40.4876
ENSG00000238035	AC138035.2	-1.21562	2.1744e-10	2.61676e-09	368.61	328.267	156.046	144.347
ENSG00000238178	RP11-431J24.2	0.87943	2.916e-23	7.84903e-22	811.148	886.436	1497.66	1622.14
ENSG00000238260	RP11-46F15.2	2.38133	0.00462467	0.017675	8.21416	2.28758	23.7875	31.6859
ENSG00000238266	LINC00707	1.32696	8.34835e-06	5.80239e-05	59.5527	64.0522	138.919	170.752
ENSG00000238273	AC012360.6	-0.893011	0.0019331	0.00821101	131.427	166.993	72.3139	88.0164
ENSG00000240583	AQP1	2.18449	7.81057e-35	3.33618e-33	176.604	131.536	787.841	617.875
ENSG00000240694	PNMA2	-0.564445	0.000111655	0.000639494	511.332	605.064	405.338	349.425
ENSG00000240891	PLCXD2	-1.22563	0.00361121	0.0142692	77.0078	69.7711	25.6905	36.9669
ENSG00000240972	MIF	1.08427	0.0150861	0.0490189	32.8566	26.3071	69.4594	56.3305
ENSG00000241764	AC002467.7	1.8259	0.00300975	0.0121297	10.2677	13.7255	52.3324	32.5661
ENSG00000242114	MTFP1	1.54146	0.0054232	0.0203297	16.4283	14.8692	41.8659	49.2892
ENSG00000242193	RP11-568K15.1	0.780195	4.23179e-05	0.000261289	175.578	236.764	362.521	344.144
ENSG00000242242	PVRL3-AS1	-0.706615	9.51018e-14	1.50738e-12	1426.18	1489.21	972.432	815.032
ENSG00000242419	PCDHGC4	0.813247	0.00207626	0.00875875	93.4361	90.3593	165.561	157.549
ENSG00000242779	ZNF702P	-0.627384	0.000105998	0.000610555	438.431	394.607	255.002	284.293
ENSG00000243284	VSIG8	2.17751	0.0146498	0.0478321	2.05354	9.15031	33.3025	16.7231
ENSG00000243477	NAT6	0.583133	8.28305e-05	0.000484937	308.031	311.11	467.186	460.326
ENSG00000244274	DBNDD2	2.89693	0.00887968	0.03118	1.02677	4.57515	31.3995	9.68181
ENSG00000244649	CTD-2377D24.6	1.96117	0.000616786	0.00295966	13.348	11.4379	44.7204	51.9297
ENSG00000244694	PTCHD4	-1.18903	4.93471e-15	8.51916e-14	658.16	641.665	244.535	324.781
ENSG00000244968	LIFR-AS1	1.67661	0.0129274	0.0429875	5.13385	18.3006	37.1084	36.9669
ENSG00000246082	NUDT16P1	2.09916	0.00677335	0.0246891	6.16062	8.00652	19.03	41.3677
ENSG00000246640	RP11-1094H24.4	1.38947	0.014479	0.0474191	13.348	19.4444	37.1084	48.409
ENSG00000247095	MIR210HG	2.89136	2.02141e-103	4.04193e-101	177.631	146.405	1234.09	1177.66
ENSG00000247626	MARS2	-0.527536	0.00363437	0.014342	324.459	296.241	217.893	213
ENSG00000247627	MTND4P12	-0.674003	2.34245e-05	0.000152226	444.591	401.47	269.274	261.409
ENSG00000248275	TRIM52-AS1	0.64002	0.000153586	0.000853331	240.264	231.045	373.939	360.867
ENSG00000248323	LUCAT1	2.60727	0.0142663	0.0467995	5.13385	1.14379	26.642	12.3223
ENSG00000248362	CTC-327F10.5	1.24303	0.00121802	0.00544014	35.937	37.745	81.8289	92.4173
ENSG00000248890	HHIP-AS1	0.551847	0.00619044	0.0228574	166.337	181.862	252.147	257.888
ENSG00000249158	PCDHA11	-0.663727	0.00651996	0.0239236	171.471	215.032	129.404	114.421
ENSG00000249992	TMEM158	1.11715	2.34517e-97	4.1836e-95	1936.49	1941.01	4187.55	4223.03
ENSG00000250033	SLC7A11-AS1	-1.48455	2.25886e-06	1.70619e-05	158.123	137.255	61.8474	44.0082
ENSG00000250337	LINC01021	-1.15099	4.27796e-24	1.20685e-22	901.504	921.893	407.241	413.677
ENSG00000250461	RP11-631M6.2	-0.828223	0.0149764	0.0487323	118.079	110.947	81.8289	47.5289
ENSG00000250899	RP11-253E3.3	0.68711	1.48195e-07	1.31283e-06	381.958	436.927	676.516	640.76
ENSG00000250999	RP11-1379J22.5	-2.5291	0.00405376	0.0157848	25.6693	21.732	3.80599	4.40082
ENSG00000251095	RP11-115D19.1	-3.39502	8.02646e-08	7.36137e-07	45.1779	80.0652	5.70899	6.16115
ENSG00000251320	CTC-327F10.4	0.874513	0.0021061	0.0088689	70.8471	91.5031	145.579	151.388
ENSG00000251432	RP11-420A23.1	-1.52946	0.000231179	0.00123504	73.9274	96.0782	35.2055	23.7644
ENSG00000251562	MALAT1	-0.791698	3.77482e-137	9.81237e-135	29174.6	27460.1	16433.3	16287.4
ENSG00000251602	RP11-521B24.3	1.1545	2.36554e-05	0.000153562	85.2219	70.9149	184.591	163.711
ENSG00000251604	RP11-79P5.7	3.66453	0.0120529	0.0405089	1.02677	1.14379	14.2725	13.2025
ENSG00000251664	PCDHA12	-0.832723	1.90959e-06	1.46118e-05	508.251	466.666	225.505	321.26
ENSG00000252645	RNU7-111P	1.01163	0.0114214	0.0386792	39.0173	43.464	64.7019	101.219
ENSG00000253304	TMEM200B	0.596544	4.54467e-10	5.27727e-09	877.888	762.907	1256.93	1226.95
ENSG00000253366	RP11-589F5.4	2.96585	0.0122214	0.0409755	5.13385	0	7.61199	33.4462
ENSG00000253846	PCDHGA10	-0.531342	0.00994196	0.0343401	422.003	299.673	290.207	210.359
ENSG00000253882	RP11-61L23.2	2.09256	7.29256e-07	5.89234e-06	18.4819	38.8888	90.3924	152.268
ENSG00000253953	PCDHGB4	-0.612214	5.68337e-21	1.36251e-19	2599.78	2448.85	1685.1	1619.5
ENSG00000254221	PCDHGB1	-0.943219	0.00504773	0.0191231	99.5967	107.516	49.4779	58.0908
ENSG00000254602	AP000662.4	-1.04525	0.000571478	0.00276118	156.069	118.954	65.6534	67.7727
ENSG00000254815	RP11-496I9.1	1.99014	0.00226476	0.00943901	10.2677	9.15031	31.3995	45.7685
ENSG00000254910	RP11-326C3.7	1.3355	0.00172323	0.00741802	28.7496	28.5947	76.1199	68.6528
ENSG00000254951	RP11-494M8.4	-1.89331	0.000122348	0.000694181	65.7133	59.477	14.2725	19.3636
ENSG00000255318	RP11-655M14.13	2.06946	0.000365966	0.00186269	24.6425	5.71894	78.9744	50.1694
ENSG00000255346	NOX5	1.95487	0.0123151	0.0412605	9.24093	4.57515	27.5935	26.4049
ENSG00000255974	CYP2A6	-2.05083	0.0126639	0.0421651	22.5889	26.3071	3.80599	7.92148
ENSG00000256229	ZNF486	0.577623	0.000314022	0.0016242	282.362	261.928	418.659	394.314
ENSG00000256663	RP11-424C20.2	0.673749	1.69514e-10	2.06458e-09	634.544	577.613	956.256	978.743
ENSG00000256667	KLRAP1	0.798815	0.00204939	0.00865617	101.65	110.947	158.9	210.359
ENSG00000256673	RP11-599J14.2	1.74523	0.00421932	0.0163385	8.21416	18.3006	36.157	51.9297
ENSG00000257135	RP11-320M2.1	2.43794	0.0151574	0.0491892	5.13385	2.28758	12.3695	28.1653
ENSG00000257167	TMPO-AS1	1.61551	3.27586e-08	3.14885e-07	69.8204	48.0391	187.445	175.153
ENSG00000257219	RP11-54A9.1	-1.03283	0.000109283	0.000627357	196.113	156.699	82.7804	89.7768
ENSG00000257221	RP11-689B22.2	-1.72111	7.90242e-06	5.50347e-05	106.784	91.5031	26.642	33.4462
ENSG00000257474	RP11-359M6.1	-2.99448	0.0152585	0.0494557	12.3212	17.1568	2.8545	0.880164
ENSG00000257698	RP11-620J15.3	0.662542	0.0104738	0.0358439	117.052	94.9344	176.027	160.19
ENSG00000258486	RN7SL1	0.710453	0.00591434	0.0219337	2149.03	1524.67	2826.9	3185.31
ENSG00000258777	HIF1A-AS1	-4.27116	0.000227267	0.00121592	13.348	40.0326	1.903	0.880164
ENSG00000258947	TUBB3	0.506483	0.00137591	0.00606201	289.549	304.248	393.92	448.884
ENSG00000259153	RP6-65G23.3	1.29707	0.0108139	0.0368897	24.6425	17.1568	47.5749	55.4504
ENSG00000259498	RP11-244F12.3	-1.16895	6.1659e-16	1.12872e-14	614.009	565.031	256.905	267.57
ENSG00000259658	RP11-89K11.1	1.04013	0.00324494	0.012994	47.2314	46.8953	92.2954	101.219
ENSG00000259683	RP11-182J1.14	0.717347	0.00947542	0.0329728	111.918	78.9214	157.949	156.669
ENSG00000259721	RP11-758N13.1	-1.18745	2.00828e-05	0.000131923	175.578	150.98	70.4109	73.0536
ENSG00000259781	RP11-673C5.1	0.929436	3.06783e-11	4.00446e-10	1901.58	2030.22	3394	4092.76
ENSG00000259820	AC083843.1	0.541265	0.00514766	0.0194572	201.247	195.588	313.043	264.929
ENSG00000259891	CTA-204B4.2	1.013	0.0115118	0.0389493	40.044	34.3137	79.9259	70.4131
ENSG00000259943	RP1-39G22.7	0.769913	0.00109133	0.00492994	120.132	115.523	209.33	192.756
ENSG00000260000	RP3-467N11.1	1.57806	0.00226803	0.00945021	25.6693	12.5817	54.2354	60.7313
ENSG00000260006	RP11-469M7.1	1.33152	1.93927e-06	1.48016e-05	71.8739	80.0652	159.852	221.801
ENSG00000260077	RP11-254F7.2	1.4171	0.000506894	0.00248209	30.8031	29.7385	78.9744	82.7354
ENSG00000260230	FRRS1L	-0.754724	1.75448e-06	1.35388e-05	418.922	452.94	255.002	261.409
ENSG00000260260	RP11-304L19.5	0.902932	1.4675e-08	1.46637e-07	276.201	273.365	568.045	460.326
ENSG00000260400	RP11-119F7.5	1.35485	1.54244e-05	0.000103451	58.5259	52.6143	158.9	125.864
ENSG00000260549	MT1L	1.37337	1.33109e-17	2.68222e-16	217.675	188.725	513.809	540.421
ENSG00000260563	RP13-516M14.1	0.735195	0.0137098	0.0452418	80.0881	69.7711	126.549	123.223
[truncated: 84 more rows]

## Sheet: hMSC_HIF1KO_vs_WT_in_hypoxia
GeneID	Symbol	log2(FoldChange)	P value	Adjust P value	hMSC_hypoxia_WT_1	hMSC_hypoxia_WT_2	hMSC_hypoxia_HIF1KO_1	hMSC_hypoxia_HIF1KO_2
ENSG00000001461	NIPAL3	-0.732483	4.60965e-21	1.84219e-19	3201.78	3193.76	2011.95	1837.35
ENSG00000001617	SEMA3F	-1.05797	7.2062e-05	0.000598166	321.882	278.098	171.578	116.536
ENSG00000003249	DBNDD1	-0.885852	6.90631e-08	9.42789e-07	760.209	789.694	365.014	473.769
ENSG00000003989	SLC7A2	1.02494	3.5308e-18	1.20323e-16	622.936	648.022	1269.9	1316.75
ENSG00000004399	PLXND1	0.620826	9.13127e-35	6.43411e-33	5541.1	5450.9	8684.92	8217.45
ENSG00000004776	HSPB6	-4.99978	2.20817e-108	6.67544e-106	1172.03	1166.61	32.7857	40.2976
ENSG00000005249	PRKAR2B	-0.532924	3.32549e-05	0.000294842	983.633	923.496	657.899	660.01
ENSG00000005471	ABCB4	-3.56285	6.60998e-13	1.56626e-11	142.007	141.673	14.2071	9.80212
ENSG00000006062	MAP3K14	0.855794	3.0741e-08	4.43159e-07	384.365	438.136	760.627	728.625
ENSG00000006377	DLX6	-1.60462	6.56883e-06	6.71683e-05	160.941	160.912	55.7356	50.0997
ENSG00000006432	MAP3K9	-1.57541	1.47841e-08	2.21148e-07	250.879	278.973	88.5213	89.3082
ENSG00000006468	ETV1	0.930256	9.82604e-16	2.88667e-14	757.369	686.501	1398.85	1351.6
ENSG00000006534	ALDH3B1	0.665306	0.000194643	0.00145811	365.431	316.577	509.271	571.791
ENSG00000006740	ARHGAP44	-1.42815	0.00415754	0.0213827	67.2165	105.817	27.3214	37.0302
ENSG00000006747	SCIN	-3.24655	2.47764e-66	3.80643e-64	887.069	904.257	98.357	90.3974
ENSG00000007237	GAS7	-1.49941	8.70253e-16	2.56869e-14	599.268	619.162	233.871	197.132
ENSG00000008118	CAMK1G	1.34333	2.96714e-15	8.36289e-14	258.452	306.083	689.592	743.872
ENSG00000008513	ST3GAL1	-0.883259	8.45859e-29	4.78971e-27	3134.56	3035.47	1614.15	1730.62
ENSG00000008516	MMP25	1.25102	0.0107486	0.0475704	35.0283	32.3574	64.4785	95.843
ENSG00000010278	CD9	-0.671284	2.28065e-28	1.25356e-26	5209.75	5311.85	3396.59	3210.74
ENSG00000010704	HFE	-0.557851	0.00101812	0.00637573	583.174	541.33	404.356	359.411
ENSG00000011201	KAL1	-1.2202	0.00318302	0.0170944	138.22	111.064	67.757	39.2085
ENSG00000011243	AKAP8L	0.551017	7.62901e-10	1.31184e-08	1517.58	1431.59	2089.54	2230.53
ENSG00000011347	SYT7	-1.6385	0.00485298	0.0243468	72.8968	66.4638	31.6928	13.0695
ENSG00000011426	ANLN	-0.603919	1.33325e-36	1.00762e-34	8501.47	8545.84	5679.57	5537.11
ENSG00000013293	SLC7A14	1.86693	4.31786e-06	4.53134e-05	42.602	39.3535	112.564	186.24
ENSG00000013523	ANGEL1	0.509555	3.67402e-05	0.000322087	700.567	722.356	991.22	1034.67
ENSG00000013588	GPRC5A	-1.2033	9.0865e-47	8.77877e-45	3009.6	2987.37	1357.33	1247.05
ENSG00000014138	POLA2	-0.500541	6.59344e-06	6.73832e-05	1324.45	1399.24	915.813	1009.62
ENSG00000015133	CCDC88C	-1.28172	0.000272208	0.00197752	159.048	153.916	55.7356	72.9714
ENSG00000017483	SLC38A5	-3.17782	6.91587e-38	5.56327e-36	562.347	592.927	78.6856	49.0106
ENSG00000018189	RUFY3	0.633836	6.15165e-12	1.33141e-10	1219.36	1263.69	1935.45	1917.95
ENSG00000018236	CNTN1	1.17338	1.55538e-05	0.000148057	116.446	102.319	244.8	248.32
ENSG00000018408	WWTR1	0.675144	3.79177e-49	3.88356e-47	6220.84	6422.5	10197.4	9992.72
ENSG00000020181	GPR124	0.921943	1.23653e-50	1.30203e-48	2627.12	2607.83	4976.86	4941.36
ENSG00000021645	NRXN3	-2.22406	3.22879e-10	5.78005e-09	196.916	185.399	39.3428	42.4759
ENSG00000021826	CPS1	0.643831	5.01121e-08	7.00934e-07	731.808	797.565	1181.38	1208.93
ENSG00000023608	SNAPC1	-0.519314	0.00210744	0.0120169	666.485	547.451	418.564	428.026
ENSG00000023892	DEF6	-0.772776	0.00136149	0.00822909	363.537	278.098	198.9	176.438
ENSG00000025434	NR1H3	1.59537	3.02975e-09	4.89962e-08	89.9376	124.182	290.7	357.233
ENSG00000026297	RNASET2	-0.575088	0.0001908	0.00143104	759.263	784.447	462.278	573.969
ENSG00000026652	AGPAT4	0.528966	1.38946e-07	1.81989e-06	1077.36	1104.52	1539.83	1608.64
ENSG00000026950	BTN3A1	0.85523	1.33951e-08	2.00851e-07	408.979	405.779	725.656	748.229
ENSG00000028137	TNFRSF1B	1.06316	8.55566e-09	1.30798e-07	250.879	259.733	563.913	503.176
ENSG00000029534	ANK1	-1.58566	6.99653e-08	9.53716e-07	260.346	270.228	106.007	70.7931
ENSG00000029639	TFB1M	-0.571846	0.00261724	0.0144534	485.663	513.345	379.221	292.975
ENSG00000033867	SLC4A7	0.654914	3.44222e-17	1.11046e-15	1807.27	1758.67	2774.76	2839.35
ENSG00000035499	DEPDC1B	-0.545406	0.000113148	0.000893318	895.589	787.945	590.142	563.078
ENSG00000038295	TLL1	-1.96167	0.00459205	0.0232307	79.5238	43.7262	6.55713	25.0499
ENSG00000040608	RTN4R	-1.48421	9.15014e-05	0.000741146	151.474	135.551	59.0142	43.565
ENSG00000040731	CDH10	-1.62068	4.4797e-30	2.69112e-28	1273.33	1102.77	406.542	365.946
ENSG00000041353	RAB27B	0.849301	5.44905e-09	8.51807e-08	487.556	550.075	1008.71	861.498
ENSG00000042317	SPATA7	0.514958	0.00878214	0.0400788	299.161	296.463	467.742	383.372
ENSG00000043355	ZIC2	3.19779	1.10092e-94	2.6798e-92	131.593	169.657	1387.93	1382.1
ENSG00000046604	DSG2	-0.792345	1.37621e-29	8.11142e-28	3968.62	3871.51	2333.25	2193.5
ENSG00000047230	CTPS2	-0.643516	1.48317e-12	3.41092e-11	2247.49	2141.71	1464.43	1345.07
ENSG00000047365	ARAP2	-2.0711	0.00769343	0.0359506	35.0283	42.8516	6.55713	11.9804
ENSG00000048342	CC2D2A	0.74032	7.25417e-10	1.25083e-08	677.846	673.383	1122.36	1134.87
ENSG00000048545	GUCA1A	-1.95942	8.73799e-13	2.05233e-11	347.443	352.433	69.9427	110.002
ENSG00000048740	CELF2	-1.05208	1.84883e-07	2.38654e-06	426.967	441.634	207.643	211.29
ENSG00000049860	HEXB	-0.535351	1.36551e-25	6.66506e-24	7442.1	7271.66	5163.74	4988.19
ENSG00000050327	ARHGEF5	-2.18026	1.8817e-10	3.46792e-09	211.117	223.878	38.2499	57.7236
ENSG00000050344	NFE2L3	-0.552812	9.28032e-10	1.58705e-08	1979.57	2094.48	1374.81	1402.79
ENSG00000051180	RAD51	-0.67469	0.000461162	0.00318715	433.594	421.52	263.378	272.281
ENSG00000051341	POLQ	-0.697469	4.33028e-07	5.28746e-06	863.401	838.668	518.013	531.493
ENSG00000052126	PLEKHA5	0.655097	1.63716e-15	4.71356e-14	1629.29	1567.15	2552.91	2479.94
ENSG00000054793	ATP9A	0.665946	5.17444e-19	1.84031e-17	2198.26	2032.39	3385.67	3325.1
ENSG00000054967	RELT	-0.696757	0.000289368	0.00208761	461.995	441.634	259.007	298.42
ENSG00000055813	CCDC85A	-1.76188	2.57468e-10	4.69428e-09	311.468	284.22	74.3142	101.289
ENSG00000057019	DCBLD2	-0.648637	1.2153e-52	1.3091e-50	13577.7	14085.9	8986.55	8660.72
ENSG00000057294	PKP2	-2.21325	3.98067e-26	2.00026e-24	576.547	551.824	131.143	112.18
ENSG00000057657	PRDM1	-0.696923	0.00449757	0.022814	260.346	287.718	157.371	180.795
ENSG00000057704	TMCC3	0.943195	6.1067e-10	1.06078e-08	391.939	439.011	838.22	760.209
ENSG00000058085	LAMC2	-1.04294	8.40904e-48	8.38355e-46	4910.59	4700.56	2462.2	2202.21
ENSG00000058335	RASGRF1	-1.79661	9.09972e-05	0.000738338	104.138	100.57	32.7857	26.139
ENSG00000059377	TBXAS1	1.29843	0.00314168	0.0169111	44.4954	36.73	86.3356	113.269
ENSG00000059378	PARP12	0.604043	0.00783748	0.0364873	204.49	282.471	397.799	343.074
ENSG00000060718	COL11A1	-1.175	6.2089e-59	7.45984e-57	4451.44	4276.42	1849.11	2015.97
ENSG00000061337	LZTS1	0.714354	1.74793e-21	7.16882e-20	1888.69	1960.68	3102.62	3214.01
ENSG00000061656	SPAG4	-2.57994	1.84854e-33	1.2599e-31	609.682	571.064	91.7998	105.645
ENSG00000063127	SLC6A16	1.47007	7.84729e-13	1.85241e-11	178.928	177.528	536.592	450.898
ENSG00000063180	CA11	1.40695	3.07977e-11	6.18694e-10	225.317	164.41	540.963	491.195
ENSG00000063438	AHRR	0.79802	4.63424e-24	2.1394e-22	1867.86	1738.55	3215.18	3053.91
ENSG00000063854	HAGH	-0.558996	0.000125262	0.000980697	792.398	763.459	493.971	561.988
ENSG00000064205	WISP2	2.60556	8.10229e-05	0.000663439	11.3605	7.87071	54.6428	62.0801
ENSG00000064225	ST3GAL6	-1.31482	0.00293613	0.0159559	91.831	119.81	51.3642	33.7629
ENSG00000064309	CDON	-1.43218	1.25324e-13	3.14031e-12	525.425	525.588	191.25	198.221
ENSG00000064393	HIPK2	1.07345	4.06643e-62	5.3674e-60	2925.34	2683.04	6038.03	5761.47
ENSG00000064692	SNCAIP	-1.54247	0.00120877	0.00742092	88.9909	111.064	24.0428	44.6541
ENSG00000064886	CHI3L2	4.30691	0.00398808	0.0206317	0.946712	0.874523	20.7643	15.2477
ENSG00000064989	CALCRL	1.68175	0.0027177	0.0149203	16.0941	27.9847	59.0142	82.7735
ENSG00000065325	GLP2R	-4.05372	0.000884686	0.00563619	24.6145	29.7338	2.18571	1.08912
ENSG00000065361	ERBB3	-1.15026	0.00317072	0.0170381	128.753	111.064	55.7356	52.278
ENSG00000065413	ANKRD44	1.20213	2.57595e-16	7.83784e-15	376.791	373.421	888.491	837.537
ENSG00000065534	MYLK	0.816993	3.94781e-64	5.6056e-62	6627.93	6168.01	11364.6	11174.4
ENSG00000065600	TMEM206	-0.540163	0.00719101	0.0340356	365.431	418.022	272.121	266.836
ENSG00000065621	GSTO2	-1.67991	1.93629e-05	0.000180917	135.38	140.798	49.1785	37.0302
ENSG00000065717	TLE2	1.25647	0.00518127	0.0257027	61.5363	33.2319	135.514	90.3974
ENSG00000065809	FAM107B	-0.715509	7.24275e-17	2.29309e-15	2324.18	2453.04	1443.66	1465.96
ENSG00000066056	TIE1	1.42753	1.01782e-09	1.72955e-08	138.22	125.931	347.528	362.679
ENSG00000066230	SLC9A3	0.678167	0.00815509	0.0376947	154.314	156.54	226.221	271.192
ENSG00000067057	PFKP	-0.827996	4.7774e-99	1.24365e-96	21296.3	20402.6	11508.9	11979.3
ENSG00000067225	PKM	-0.652653	7.58606e-173	3.38537e-170	166492	167581	105668	106840
ENSG00000067445	TRO	0.555039	1.4762e-16	4.55071e-15	2524.88	2613.07	3748.49	3801.05
ENSG00000067606	PRKCZ	-1.5219	7.2292e-05	0.000599809	174.195	126.806	60.107	44.6541
ENSG00000067992	PDK3	-1.83917	1.37419e-20	5.24571e-19	675.952	573.687	189.064	160.101
ENSG00000068028	RASSF1	-0.7564	1.14924e-13	2.89741e-12	1682.31	1616.99	993.405	959.519
ENSG00000068079	IFI35	0.67444	0.00449367	0.0228066	239.518	175.779	309.278	352.876
ENSG00000068650	ATP11A	-1.01847	6.50112e-30	3.86827e-28	2559.91	2422.43	1273.18	1186.06
ENSG00000068885	IFT80	0.539961	1.76436e-05	0.000166262	708.14	683.877	971.548	1052.09
ENSG00000068971	PPP2R5B	-0.677274	3.18463e-10	5.72288e-09	1410.6	1511.18	917.998	909.419
ENSG00000069188	SDK2	0.955667	0.00205307	0.0117284	102.245	101.445	231.685	163.369
ENSG00000069399	BCL3	0.730634	1.50493e-17	4.93128e-16	1513.79	1669.46	2697.17	2586.67
ENSG00000069667	RORA	-1.3778	3.3322e-13	8.04838e-12	536.785	613.915	212.014	230.894
ENSG00000069998	CECR5	-0.876734	4.26271e-22	1.8117e-20	2159.45	2249.27	1178.1	1223.09
ENSG00000070159	PTPN3	-1.12054	9.16709e-06	9.12474e-05	346.496	322.699	182.507	125.249
ENSG00000070808	CAMK2A	1.59726	3.54457e-11	7.06014e-10	170.408	116.312	398.892	467.235
ENSG00000070950	RAD18	-0.631148	9.30827e-07	1.08972e-05	1379.36	1277.68	956.248	759.12
ENSG00000071242	RPS6KA2	0.599433	6.62952e-11	1.27968e-09	1598.05	1434.22	2216.31	2376.47
ENSG00000071539	TRIP13	-0.539577	2.74736e-08	3.98251e-07	1669.05	1754.29	1182.47	1172.99
ENSG00000071575	TRIB2	0.621227	3.37178e-15	9.44654e-14	1821.47	1976.42	2928.85	2914.5
ENSG00000071967	CYBRD1	0.702134	5.32745e-30	3.19017e-28	2882.74	2976.88	4745.18	4788.88
ENSG00000072041	SLC6A15	1.00404	1.7658e-32	1.15722e-30	1420.07	1463.95	3025.02	2759.84
ENSG00000072163	LIMS2	-0.983807	3.38529e-07	4.18539e-06	485.663	485.36	263.378	227.627
ENSG00000072195	SPEG	0.528507	1.64429e-21	6.75853e-20	5991.74	5809.46	8098.06	8923.2
ENSG00000072210	ALDH3A2	0.588495	3.02153e-12	6.76612e-11	1618.88	1596	2335.43	2498.45
ENSG00000072274	TFRC	-0.687184	8.94078e-20	3.32494e-18	3225.45	3389.65	2116.86	1992.01
ENSG00000072310	SREBF1	0.515866	1.64944e-17	5.39537e-16	3324.85	3265.47	4646.82	4775.81
ENSG00000072657	TRHDE	-0.514998	4.0851e-11	8.05122e-10	2910.19	2737.26	1956.21	1995.28
ENSG00000072682	P4HA2	-0.621066	4.89699e-20	1.83202e-18	3787.79	3889.88	2455.65	2536.57
ENSG00000072818	ACAP1	-1.01368	0.00949139	0.0428668	126.859	115.437	49.1785	70.7931
ENSG00000073008	PVR	-1.04089	2.04905e-61	2.68569e-59	5531.64	5601.32	2608.65	2802.32
ENSG00000073150	PANX2	-0.684534	0.000315851	0.00225696	467.676	428.516	279.771	277.727
ENSG00000073331	ALPK1	1.59082	1.50593e-05	0.000144008	44.4954	64.7147	184.693	144.854
ENSG00000073756	PTGS2	-2.19463	3.72623e-63	5.09787e-61	1423.85	1517.3	310.371	332.183
ENSG00000073910	FRY	-2.9396	4.00261e-06	4.21466e-05	58.6961	91.8249	7.64999	11.9804
ENSG00000074047	GLI2	0.51547	2.83658e-17	9.16655e-16	3363.67	3292.58	4665.4	4848.78
ENSG00000074201	CLNS1A	-0.889794	8.97957e-24	4.11502e-22	2304.3	2320.98	1279.73	1216.55
ENSG00000074410	CA12	-1.16469	3.67106e-33	2.47506e-31	2092.23	2229.16	993.405	934.469
ENSG00000074800	ENO1	-1.31706	0	0	145367	144914	57562.9	58941.3
ENSG00000074842	C19orf10	-0.538469	1.01473e-12	2.37146e-11	5649.03	4914.82	3443.59	3828.27
ENSG00000075223	SEMA3C	0.699241	2.03181e-29	1.18636e-27	3011.49	2968.13	4745.18	4963.14
ENSG00000075275	CELSR1	0.54464	0.000578719	0.00388223	545.306	443.383	745.327	695.951
ENSG00000075399	VPS9D1	0.547196	4.43999e-08	6.27592e-07	1126.59	1132.51	1587.92	1713.19
ENSG00000075461	CACNG4	-0.654907	3.44159e-05	0.000303271	633.35	724.98	430.585	432.383
ENSG00000075643	MOCOS	-0.563383	1.59882e-06	1.79872e-05	1127.53	1184.1	793.413	771.1
ENSG00000075702	WDR62	-0.588328	6.44528e-08	8.83715e-07	1393.56	1381.75	888.491	957.341
ENSG00000076356	PLXNA2	0.915905	3.55385e-27	1.89232e-25	1311.2	1380	2554	2524.59
ENSG00000076513	ANKRD13A	-0.508376	4.8344e-20	1.81222e-18	6228.42	6066.57	4416.23	4226.89
ENSG00000076554	TPD52	-8.02024	5.25849e-07	6.31389e-06	59.6428	44.6007	0	0
ENSG00000076706	MCAM	-0.578918	2.06458e-23	9.3696e-22	5527.85	5530.48	3611.89	3791.24
ENSG00000076716	GPC4	-3.31934	2.76605e-06	2.98814e-05	61.5363	69.0873	4.37142	8.713
ENSG00000076944	STXBP2	-1.94606	7.30597e-15	1.98458e-13	508.384	383.041	98.357	132.873
ENSG00000077092	RARB	1.10083	7.43043e-08	1.01066e-06	213.957	190.646	443.699	423.67
ENSG00000077238	IL4R	0.631889	2.26192e-13	5.57099e-12	1527.99	1435.97	2299.37	2292.61
ENSG00000077264	PAK3	0.66491	0.00244505	0.0136189	248.985	202.015	338.785	375.748
ENSG00000077616	NAALAD2	0.617579	0.00454823	0.0230523	235.731	234.372	402.171	319.114
ENSG00000078098	FAP	0.940998	5.9737e-09	9.28399e-08	377.738	353.307	747.513	655.653
ENSG00000078269	SYNJ2	0.802567	1.05045e-55	1.19325e-53	5273.18	4952.42	8997.48	8834.98
ENSG00000078401	EDN1	-1.78251	7.67775e-15	2.07954e-13	522.585	682.128	212.014	138.319
ENSG00000078596	ITM2A	-3.51514	0.00082158	0.00527539	38.8152	23.6121	3.27857	2.17825
ENSG00000079156	OSBPL6	0.525501	0.00152035	0.00905206	448.741	400.532	653.527	568.523
ENSG00000079215	SLC1A3	2.83859	0.000919182	0.00584008	3.78685	6.99618	50.2713	27.2281
ENSG00000079257	LXN	0.67073	0.000141802	0.00109554	337.976	425.018	639.32	576.147
ENSG00000079739	PGM1	-1.29939	7.88247e-73	1.3431e-70	4157.01	4065.66	1709.23	1631.51
ENSG00000080031	PTPRH	-1.9798	3.05848e-05	0.000274152	113.605	114.563	39.3428	18.5151
ENSG00000080573	COL5A3	2.33329	1.85997e-49	1.91546e-47	276.44	244.866	1147.5	1477.94
ENSG00000080819	CPOX	-0.60519	1.52139e-09	2.5302e-08	1931.29	1770.03	1161.71	1271.01
ENSG00000080824	HSP90AA1	-0.616815	3.18297e-102	8.52262e-100	47417	46926.9	31126.7	30395.3
ENSG00000081059	TCF7	1.1409	7.91501e-07	9.33612e-06	161.888	150.418	365.014	323.47
ENSG00000081665	ZNF506	-1.14413	7.35771e-07	8.71716e-06	435.487	511.596	168.3	260.301
ENSG00000081803	CADPS2	-3.67175	0.000298953	0.00214603	40.7086	28.8593	3.27857	2.17825
ENSG00000081923	ATP8B1	-0.530874	2.45095e-11	4.99872e-10	2617.66	2722.39	1887.36	1809.04
ENSG00000082014	SMARCD3	0.555346	6.71191e-12	1.43937e-10	1847.03	1725.43	2606.46	2642.22
ENSG00000082269	FAM135A	0.501761	0.00220895	0.0125158	386.258	417.147	560.635	577.236
ENSG00000082482	KCNK2	1.37017	2.46941e-19	8.93516e-18	337.029	370.798	853.52	976.945
ENSG00000082497	SERTAD4	-0.620157	0.000269949	0.00196339	546.253	592.052	349.714	390.996
ENSG00000082781	ITGB5	-0.613894	1.66747e-26	8.49279e-25	6106.29	6252.84	3905.86	4170.26
ENSG00000083307	GRHL2	-4.89935	0.000246883	0.00181321	40.7086	24.4866	2.18571	0
ENSG00000083444	PLOD1	-1.46241	2.27953e-288	2.2487e-285	22552.6	22898.5	7988.77	8504.98
ENSG00000083812	ZNF324	0.567324	0.000487206	0.00334249	382.471	406.653	591.235	578.325
ENSG00000084453	SLCO1A2	-1.79316	1.521e-05	0.000145227	160.941	118.935	31.6928	49.0106
ENSG00000084636	COL16A1	1.47414	7.78112e-81	1.51918e-78	1474.98	1374.75	3838.11	4076.59
ENSG00000085117	CD82	0.722786	1.53245e-05	0.000146246	374.898	339.315	594.513	583.771
ENSG00000085552	IGSF9	-2.42106	9.75402e-05	0.00078396	82.3639	63.8402	19.6714	7.62387
ENSG00000085840	ORC1	-0.624036	0.000254445	0.00186364	526.372	578.06	358.457	358.322
ENSG00000086289	EPDR1	-2.33333	6.43266e-08	8.8263e-07	157.154	145.171	19.6714	40.2976
ENSG00000086696	HSD17B2	-2.46406	0.00194979	0.0111929	56.8027	45.4752	2.18571	16.3369
ENSG00000086991	NOX4	-1.05592	9.53204e-12	2.03022e-10	857.721	809.808	437.142	364.857
ENSG00000087076	HSD17B14	0.795645	0.000422724	0.00294321	220.584	249.239	338.785	477.037
ENSG00000087245	MMP2	1.03481	3.63765e-226	2.5252e-223	14892.7	14898.4	30833.8	30203.6
ENSG00000087266	SH3BP2	0.723633	2.26231e-33	1.53078e-31	3357.04	3183.26	5352.81	5445.62
ENSG00000087510	TFAP2C	2.39616	2.73991e-199	1.38795e-196	776.304	783.573	4061.05	4150.65
ENSG00000087586	AURKA	-0.668678	1.68442e-18	5.79284e-17	3385.44	3183.26	2125.6	2006.17
ENSG00000088340	FER1L4	-1.88064	7.50175e-52	8.03459e-50	1572.49	1540.91	395.614	449.809
ENSG00000088387	DOCK9	-0.564807	8.18073e-05	0.00066957	848.254	835.17	616.37	521.691
ENSG00000088726	TMEM40	-1.90146	3.03824e-05	0.000272728	127.806	112.813	42.6214	21.7825
ENSG00000088756	ARHGAP28	1.21848	4.63455e-22	1.96528e-20	498.917	501.102	1171.54	1155.56
ENSG00000088808	PPP1R13B	-0.644535	0.00723249	0.0341888	277.386	266.73	178.135	169.903
ENSG00000088836	SLC4A11	1.52054	0.00036921	0.00259861	31.2415	53.3459	110.378	132.873
ENSG00000088882	CPXM1	0.534145	4.02344e-10	7.14122e-09	2191.64	2026.27	2851.26	3255.39
ENSG00000089472	HEPH	1.95688	1.31723e-80	2.54525e-78	544.359	557.946	2156.2	2123.79
ENSG00000089486	CDIP1	-0.568898	5.99687e-10	1.0446e-08	1964.43	1903.84	1326.73	1280.81
ENSG00000089820	ARHGAP4	-1.42276	2.04468e-07	2.61951e-06	292.534	263.231	90.707	116.536
ENSG00000090006	LTBP4	0.710209	2.64076e-59	3.23502e-57	7096.55	7185.08	11472.8	11893.2
ENSG00000090238	YPEL3	0.588524	9.7485e-07	1.13488e-05	853.934	809.808	1163.89	1337.45
ENSG00000090376	IRAK3	-4.96018	0.000141642	0.00109476	30.2948	37.6045	1.09286	1.08912
ENSG00000090674	MCOLN1	-0.523868	0.000691677	0.00453925	646.604	642.774	434.956	461.789
ENSG00000091129	NRCAM	1.46308	0.00388076	0.0201488	26.5079	28.8593	66.6642	86.0409
ENSG00000091428	RAPGEF4	-1.73886	0.000181681	0.00136977	103.192	97.0721	25.1357	34.852
ENSG00000091490	SEL1L3	0.696434	1.63282e-05	0.000154878	387.205	374.296	598.885	634.96
ENSG00000091542	ALKBH5	-0.730371	8.79222e-29	4.96363e-27	4229.91	4221.32	2594.44	2499.54
ENSG00000091622	PITPNM3	1.81144	4.48503e-06	4.69625e-05	34.0816	57.7185	186.878	136.141
ENSG00000091651	ORC6	-0.584938	4.32375e-05	0.000374492	1022.45	954.979	736.584	581.593
ENSG00000091844	RGS17	0.671031	4.83227e-08	6.77929e-07	773.463	704.866	1120.18	1232.89
ENSG00000091879	ANGPT2	-2.41496	1.62859e-11	3.39163e-10	231.944	204.638	51.3642	30.4955
ENSG00000092051	JPH4	7.13	6.61655e-05	0.000551664	0	0	15.3	31.5846
ENSG00000092068	SLC7A8	3.10601	3.00471e-06	3.23291e-05	4.73356	12.2433	55.7356	91.4865
ENSG00000092758	COL9A3	-1.44457	3.25414e-12	7.261e-11	477.143	458.25	161.743	181.884
ENSG00000092820	EZR	-1.16797	7.5597e-195	3.72872e-192	17870.1	17389.9	7877.3	7814.47
ENSG00000093009	CDC45	-0.582385	0.000186601	0.00140179	739.382	794.067	456.814	567.434
ENSG00000093010	COMT	-0.51698	0.00147782	0.00884379	610.629	690.873	420.749	489.017
ENSG00000094804	CDC6	-0.551442	6.85198e-06	6.96835e-05	1113.33	1087.03	790.134	711.199
ENSG00000095066	HOOK2	0.658602	3.55883e-06	3.77067e-05	534.892	501.976	785.763	850.607
ENSG00000095397	DFNB31	0.650025	2.41832e-07	3.06054e-06	638.084	703.991	1052.42	1054.27
ENSG00000096696	DSP	-1.10217	1.78998e-85	3.72774e-83	8039.47	7624.09	3740.84	3554.9
ENSG00000097021	ACOT7	-0.520769	3.91581e-15	1.09217e-13	4177.84	4216.08	2822.85	3027.77
ENSG00000099139	PCSK5	1.18297	3.03917e-07	3.78775e-06	248.985	171.407	416.378	536.939
ENSG00000099194	SCD	0.608211	1.67638e-47	1.65371e-45	7721.38	7795.5	11944.9	11709.2
ENSG00000099204	ABLIM1	-0.738218	1.34826e-07	1.76964e-06	926.831	855.284	559.542	508.621
ENSG00000099256	PRTFDC1	-0.940825	7.44523e-11	1.42977e-09	879.495	831.671	429.492	461.789
ENSG00000099260	PALMD	-1.37752	5.32827e-05	0.00045312	164.728	192.395	79.7784	57.7236
ENSG00000099282	TSPAN15	-1.2774	0.00688407	0.0328232	73.8435	97.9466	34.9714	35.9411
ENSG00000099308	MAST3	0.549603	0.00221793	0.0125439	315.255	347.186	498.342	471.591
ENSG00000099365	STX1B	0.588934	3.35814e-08	4.82312e-07	1170.14	1424.6	1987.9	1916.86
ENSG00000099377	HSD3B7	0.727678	4.33304e-06	4.54473e-05	389.098	388.288	628.392	658.921
ENSG00000099822	HCN2	1.24664	2.02389e-07	2.59643e-06	159.048	128.555	326.764	355.055
ENSG00000099834	CDHR5	1.25395	0.0108964	0.0480092	30.2948	32.3574	75.407	74.0605
ENSG00000099849	RASSF7	-1.59744	1.56143e-24	7.35325e-23	960.912	885.017	327.857	282.083
ENSG00000099957	P2RX6	2.06153	2.10466e-08	3.08909e-07	48.2823	34.9809	162.835	184.062
ENSG00000099960	SLC7A4	2.02484	0.00111575	0.00692239	11.3605	20.9886	85.2427	46.8324
ENSG00000099994	SUSD2	1.13739	0.000608939	0.00405448	66.2698	111.939	198.9	193.864
ENSG00000099998	GGT5	1.12278	0.000133737	0.00103924	94.6712	99.6956	230.592	192.775
ENSG00000100027	YPEL1	-0.757528	0.0105109	0.0467393	247.092	181.026	112.564	140.497
ENSG00000100116	GCAT	0.965667	4.5843e-09	7.22654e-08	320.935	376.919	677.57	686.149
ENSG00000100154	TTC28	0.639807	1.48089e-10	2.75908e-09	1255.34	1124.64	1803.21	1903.79
ENSG00000100206	DMC1	-1.38003	0.00112384	0.00696567	105.085	116.312	36.0642	49.0106
ENSG00000100234	TIMP3	-1.17994	3.38615e-77	6.22222e-75	6100.61	5889.04	2749.62	2542.02
ENSG00000100311	PDGFB	-1.58468	0.00364658	0.0191611	87.0975	69.9618	16.3928	35.9411
ENSG00000100344	PNPLA3	0.606484	0.00491405	0.0246004	247.092	270.228	449.164	338.718
ENSG00000100439	ABHD4	0.810017	6.77185e-15	1.84752e-13	879.495	913.002	1561.69	1581.41
ENSG00000100504	PYGL	-0.59262	1.40155e-12	3.23115e-11	2706.65	2532.62	1793.38	1680.52
ENSG00000100625	SIX4	0.506971	4.00949e-09	6.37403e-08	1481.6	1490.19	2102.65	2120.53
ENSG00000100644	HIF1A	-1.65405	6.8126e-270	6.08041e-267	12334.7	11968.7	3851.22	3870.75
ENSG00000100739	BDKRB1	6.70438	0.000343413	0.00243258	0	0	16.3928	18.5151
ENSG00000100906	NFKBIA	0.572505	4.58718e-08	6.46934e-07	1068.84	978.591	1522.35	1521.51
ENSG00000100908	EMC9	-0.535021	0.00501833	0.0250289	459.155	522.09	300.535	376.837
ENSG00000100918	REC8	-1.80252	1.97521e-40	1.71395e-38	1375.57	1284.67	351.899	410.6
ENSG00000100968	NFATC4	0.550805	1.24061e-19	4.56832e-18	4366.23	4006.19	5987.75	6274.45
ENSG00000101017	CD40	-1.09181	4.60901e-06	4.81531e-05	302.948	334.068	151.907	147.032
ENSG00000101057	MYBL2	-0.559352	2.09123e-16	6.39412e-15	4074.65	3902.12	2780.22	2632.41
ENSG00000101160	CTSZ	-1.45855	5.57975e-92	1.30727e-89	4332.15	4432.08	1638.19	1550.91
ENSG00000101188	NTSR1	3.55114	3.09181e-90	6.9819e-88	85.204	107.566	1089.58	1175.17
ENSG00000101194	SLC17A9	-3.58525	0.00198085	0.0113573	284.96	342.813	6.55713	45.7432
ENSG00000101210	EEF1A2	-1.12301	6.56853e-20	2.44759e-18	1279.95	1243.57	555.17	603.375
ENSG00000101311	FERMT1	0.692313	5.27872e-05	0.000449519	349.337	443.383	636.042	645.851
ENSG00000101335	MYL9	-0.627441	1.76632e-25	8.57673e-24	6078.84	6374.4	3871.99	4189.86
ENSG00000101417	PXMP4	-0.548803	0.00971642	0.0436831	335.136	354.182	224.035	247.231
ENSG00000101463	SYNDIG1	2.93469	1.09331e-31	7.01775e-30	63.4297	55.9695	425.121	486.839
ENSG00000101608	MYL12A	-0.50136	3.18843e-30	1.92157e-28	10675.1	10369.2	7417.21	7448.52
ENSG00000101665	SMAD7	0.668066	3.50322e-06	3.71385e-05	599.268	501.976	862.263	886.548
ENSG00000101825	MXRA5	-0.656814	2.67902e-78	4.97157e-76	20611.8	20515.4	13177.6	12908.3
ENSG00000101850	GPR143	-2.77165	7.27127e-05	0.000602233	54.9093	56.844	8.74284	7.62387
ENSG00000101938	CHRDL1	-0.645862	4.34581e-07	5.30296e-06	997.834	963.724	627.299	626.247
ENSG00000102032	RENBP	-1.80618	0.00395037	0.0204535	51.1224	59.4676	13.1143	18.5151
ENSG00000102057	KCND1	0.535813	0.000265479	0.00193543	491.343	480.988	699.427	710.109
ENSG00000102144	PGK1	-1.97237	0	0	44351.5	46262.3	11255.3	11836.6
ENSG00000102230	PCYT1B	-1.33897	0.00537725	0.0265156	105.085	71.7109	39.3428	30.4955
ENSG00000102349	KLF8	-1.9298	1.17171e-11	2.46204e-10	285.907	271.102	67.757	78.417
ENSG00000102359	SRPX2	0.606017	5.00763e-05	0.000427989	453.475	458.25	697.242	690.505
ENSG00000102384	CENPI	-0.628464	1.13042e-06	1.30304e-05	944.818	1019.69	638.227	632.782
ENSG00000102466	FGF14	-2.35506	0.000323211	0.00230165	75.7369	91.8249	28.4142	4.3565
ENSG00000102554	KLF5	-1.53008	1.76165e-17	5.75236e-16	846.36	810.683	237.15	336.54
ENSG00000102755	FLT1	-2.76431	1.13677e-10	2.13278e-09	179.875	175.779	15.3	37.0302
ENSG00000102804	TSC22D1	0.725305	1.68024e-46	1.60677e-44	4979.7	4809.88	8211.71	7971.3
ENSG00000102854	MSLN	-1.52729	0.000672312	0.00443234	92.7777	108.441	38.2499	31.5846
ENSG00000103222	ABCC1	0.542109	2.7901e-25	1.35129e-23	5185.14	5078.36	7668.57	7275.35
ENSG00000103257	SLC7A5	-0.698691	2.40772e-26	1.21967e-24	5837.42	5514.74	3316.82	3676.89
ENSG00000103449	SALL1	-0.849203	3.32594e-15	9.33206e-14	1577.22	1489.31	868.82	833.181
ENSG00000103460	TOX3	-3.28644	6.39808e-06	6.55654e-05	56.8027	70.8364	3.27857	9.80212
ENSG00000103485	QPRT	-0.683561	5.61482e-10	9.81704e-09	1779.82	1559.27	1090.67	987.836
ENSG00000103647	CORO2B	1.3254	1.65898e-59	2.04567e-57	1618.88	1454.33	3700.41	3998.18
ENSG00000103742	IGDCC4	0.608711	9.3667e-08	1.2603e-06	893.696	812.432	1276.45	1324.38
ENSG00000104044	OCA2	-1.9094	0.00129099	0.00785754	72.8968	54.2204	16.3928	17.426
ENSG00000104081	BMF	1.339	1.20052e-49	1.24317e-47	1207.06	1074.79	2802.08	2967.87
ENSG00000104213	PDGFRL	1.56947	5.45031e-27	2.8535e-25	315.255	329.695	937.67	976.945
ENSG00000104290	FZD3	0.615644	0.00251955	0.0139799	260.346	362.053	457.906	496.641
ENSG00000104415	WISP1	-0.80627	1.3545e-05	0.000131133	645.657	676.006	311.464	444.363
ENSG00000104419	NDRG1	-1.09785	1.06138e-191	4.97337e-189	20144.1	19813.2	9429.16	9239.05
ENSG00000104435	STMN2	-0.614873	5.79672e-68	9.20745e-66	26898	28052.1	18207	17676.5
ENSG00000104447	TRPS1	0.554858	9.32179e-08	1.25606e-06	1055.58	986.462	1502.68	1496.46
ENSG00000104490	NCALD	-0.848116	9.18037e-06	9.13311e-05	444.954	481.862	260.1	254.855
ENSG00000104518	GSDMD	-0.742808	1.51195e-08	2.25804e-07	1129.43	1206.84	631.67	764.566
ENSG00000104549	SQLE	0.704315	1.14135e-18	3.96889e-17	1607.52	1642.35	2645.8	2649.84
ENSG00000104611	SH2D4A	-0.979945	1.42502e-10	2.66028e-09	795.238	913.002	460.092	406.244
ENSG00000104722	NEFM	2.32866	2.02225e-37	1.59928e-35	175.142	145.171	853.52	753.674
ENSG00000104765	BNIP3L	-1.07802	1.5196e-98	3.90162e-96	8795.9	9076.67	4315.69	4150.65
ENSG00000104783	KCNN4	1.13499	9.64943e-10	1.64567e-08	363.537	264.98	650.249	728.625
ENSG00000104804	TULP2	-3.21933	0.00899977	0.0409623	12.3073	38.479	5.46428	0
ENSG00000104812	GYS1	-0.751067	1.89807e-40	1.65468e-38	5816.6	5837.44	3450.14	3474.31
ENSG00000104872	PIH1D1	-0.570199	2.47574e-11	5.04378e-10	2212.47	2216.04	1476.45	1506.26
ENSG00000104881	PPP1R13L	-1.65645	2.34925e-09	3.83888e-08	2345	2344.6	599.978	887.637
ENSG00000104894	CD37	1.15113	3.39998e-14	8.83853e-13	373.951	408.402	927.834	810.309
ENSG00000104903	LYL1	-0.70487	0.0109708	0.0482577	220.584	222.129	118.028	153.567
ENSG00000104998	IL27RA	0.96901	1.47762e-05	0.000141663	190.289	266.73	403.264	492.284
ENSG00000105011	ASF1B	-0.674281	6.4181e-12	1.38418e-10	1800.65	1707.94	1109.25	1089.12
ENSG00000105088	OLFM2	1.29045	4.58156e-06	4.78931e-05	118.339	125.057	232.778	362.679
ENSG00000105220	GPI	-1.32521	1.31102e-226	9.45097e-224	16576.9	16538.1	6474.07	6741.68
ENSG00000105223	PLD3	0.524378	2.17072e-44	2.01415e-42	13109.1	13737	19349	19267.7
ENSG00000105327	BBC3	0.592571	0.000619918	0.00412026	486.61	377.794	613.092	689.416
ENSG00000105419	MEIS3	0.971324	1.03871e-19	3.83994e-18	832.159	934.865	1691.74	1774.18
ENSG00000105426	PTPRS	0.503233	1.88695e-21	7.67183e-20	6570.18	6047.33	8770.16	9110.53
ENSG00000105464	GRIN2D	-1.11267	1.60339e-15	4.63057e-14	1034.76	977.717	436.049	494.463
ENSG00000105605	CACNG7	0.880876	1.50416e-19	5.49562e-18	1002.57	1000.45	1808.68	1879.83
ENSG00000105619	TFPT	-1.25873	6.42283e-12	1.38418e-10	658.911	638.402	236.057	306.044
ENSG00000105639	JAK3	-1.67709	2.14862e-12	4.85786e-11	356.91	455.627	128.957	125.249
ENSG00000105655	ISYNA1	0.708999	1.39968e-28	7.73872e-27	3272.78	3254.1	5097.08	5571.96
ENSG00000105699	LSR	-2.21704	1.14747e-06	1.32107e-05	196.916	107.566	22.95	42.4759
ENSG00000105810	CDK6	-0.566825	1.3866e-26	7.12027e-25	7236.66	7039.04	4935.33	4701.75
ENSG00000105825	TFPI2	1.04717	5.62509e-17	1.7961e-15	552.88	619.162	1204.33	1218.73
ENSG00000105877	DNAH11	-1.97559	0.00019887	0.00148799	96.5646	70.8364	17.4857	25.0499
ENSG00000105880	DLX5	-1.47192	1.17466e-13	2.95525e-12	502.704	529.086	175.95	196.042
ENSG00000105889	STEAP1B	-1.86758	2.74733e-05	0.000249603	113.605	145.171	46.9928	23.9607
ENSG00000105976	MET	-0.90676	1.73581e-36	1.3066e-34	4664.45	4445.2	2557.28	2301.32
ENSG00000106089	STX1A	0.584872	4.20446e-06	4.41976e-05	728.021	817.679	1080.83	1238.33
ENSG00000106123	EPHB6	-1.36329	2.97617e-27	1.59378e-25	1245.87	1226.96	473.206	487.928
ENSG00000106327	TFR2	-2.01423	0.000212443	0.00158072	85.204	73.4599	15.3	23.9607
ENSG00000106333	PCOLCE	0.677854	1.31957e-68	2.11391e-66	10041.8	10176.8	15927.3	16418.6
ENSG00000106366	SERPINE1	-0.942089	1.67104e-128	6.26407e-126	19396.2	20362.4	10307.8	10387
ENSG00000106397	PLOD3	-0.635657	5.16918e-35	3.68388e-33	8437.09	8081.47	5195.43	5435.82
ENSG00000106536	POU6F2	-3.30574	0.00233159	0.013092	31.2415	22.7376	3.27857	2.17825
ENSG00000106537	TSPAN13	-1.63972	2.24798e-26	1.14184e-24	941.031	874.523	280.864	301.688
ENSG00000106546	AHR	0.895657	2.62399e-37	2.0578e-35	2275.89	2184.56	4280.71	4016.69
ENSG00000106571	GLI3	0.642317	4.99179e-12	1.09046e-10	1462.67	1366.88	2317.95	2097.65
ENSG00000106683	LIMK1	0.50132	1.66183e-15	4.77724e-14	3214.09	3423.76	4644.64	4752.94
ENSG00000106688	SLC1A1	-4.63543	5.13872e-27	2.6979e-25	286.854	282.471	6.55713	16.3369
ENSG00000106772	PRUNE2	1.1014	1.04959e-07	1.40018e-06	219.637	185.399	441.514	426.937
ENSG00000106948	AKNA	0.672474	3.56839e-10	6.35764e-09	974.166	1087.03	1713.6	1572.7
ENSG00000106976	DNM1	1.06835	3.11022e-100	8.21053e-98	4184.47	4187.22	8622.63	8933
ENSG00000107105	ELAVL2	-1.24009	6.17635e-05	0.000518653	206.383	188.022	89.6141	77.3279
ENSG00000107159	CA9	-3.95512	4.12476e-11	8.12084e-10	108.872	111.064	5.46428	8.713
ENSG00000107485	GATA3	-1.18901	1.47827e-30	9.08436e-29	1759.94	1791.9	770.463	787.437
ENSG00000107518	ATRNL1	-1.91675	1.97888e-05	0.000184436	106.978	127.68	24.0428	38.1194
ENSG00000107623	GDF10	2.80467	8.25057e-07	9.69533e-06	10.4138	13.1178	77.5927	87.13
ENSG00000107731	UNC5B	1.08089	7.97933e-06	8.00624e-05	172.302	136.426	342.064	310.401
ENSG00000107984	DKK1	-0.695895	1.84011e-07	2.37692e-06	1024.34	1206.84	652.435	725.357
ENSG00000108001	EBF3	-1.78995	4.46955e-11	8.74454e-10	282.12	302.585	87.4284	81.6844
ENSG00000108106	UBE2S	-0.512973	8.42546e-15	2.27548e-13	8837.55	7728.16	5522.2	6084.94
ENSG00000108175	ZMIZ1	0.545457	1.97554e-42	1.75486e-40	10067.3	9704.58	14378.7	14475.6
ENSG00000108352	RAPGEFL1	1.31255	7.36917e-21	2.85963e-19	400.459	460.874	1110.34	1030.31
ENSG00000108384	RAD51C	-0.714606	0.00195996	0.0112479	326.616	344.562	177.043	231.984
ENSG00000108551	RASD1	0.693936	0.00129766	0.00788652	224.371	202.015	340.971	348.52
ENSG00000108639	SYNGR2	-0.82962	2.40902e-12	5.42043e-11	1295.1	1248.82	684.127	747.14
ENSG00000108679	LGALS3BP	0.574385	6.0443e-21	2.37005e-19	3122.25	3089.69	4676.33	4573.24
ENSG00000108691	CCL2	-1.71875	2.55605e-22	1.10387e-20	672.165	703.117	216.385	201.488
ENSG00000108798	ABI3	-0.511936	0.00432689	0.0220918	564.24	498.478	339.878	405.154
ENSG00000108799	EZH1	0.596835	5.84006e-08	8.07825e-07	981.74	1021.44	1615.24	1414.77
ENSG00000108846	ABCC3	1.59938	3.49546e-06	3.70905e-05	55.856	58.593	155.185	191.686
ENSG00000108854	SMURF2	-0.538076	1.10301e-25	5.39785e-24	7405.18	7127.36	5003.09	5004.53
ENSG00000108861	DUSP3	-0.554822	2.98958e-16	9.05228e-15	3888.14	3836.53	2555.1	2703.21
ENSG00000108947	EFNB3	0.856042	4.85181e-09	7.61621e-08	478.089	471.368	922.37	796.15
ENSG00000109107	ALDOC	-1.97178	6.84698e-39	5.70368e-37	1008.25	1007.45	266.657	247.231
ENSG00000109452	INPP4B	-0.745834	1.67376e-09	2.77132e-08	1128.48	1143.88	712.542	642.584
ENSG00000109519	GRPEL1	-0.538679	2.39828e-06	2.61494e-05	1332.97	1321.4	854.613	972.589
ENSG00000109586	GALNT7	0.670924	4.00901e-21	1.60901e-19	2330.8	2386.57	3622.82	3888.18
ENSG00000109610	SOD3	3.14571	4.28965e-37	3.32236e-35	49.229	85.7033	621.835	577.236
ENSG00000109667	SLC2A9	-5.38057	0.00219442	0.0124373	22.7211	22.7376	1.09286	0
ENSG00000109674	NEIL3	-0.601128	0.00238734	0.0133451	422.233	456.501	320.207	259.212
ENSG00000109686	SH3D19	0.56347	9.8119e-11	1.85201e-09	1460.78	1447.34	2194.45	2103.1
ENSG00000109771	LRP2BP	-0.889958	0.00911854	0.0414124	132.54	170.532	78.6856	84.9517
ENSG00000109846	CRYAB	-3.01806	1.24889e-19	4.58978e-18	269.813	269.353	37.1571	29.4064
ENSG00000110076	NRXN2	-2.50336	0.00212216	0.0120825	45.4422	34.9809	4.37142	9.80212
ENSG00000110090	CPT1A	0.625709	1.27146e-07	1.67705e-06	887.069	906.88	1501.58	1266.65
ENSG00000110104	CCDC86	-0.64417	1.39004e-08	2.08095e-07	1323.5	1331.02	806.527	891.993
ENSG00000110108	TMEM109	-0.607495	2.51961e-23	1.1407e-21	4725.98	4854.48	3114.64	3173.71
ENSG00000110328	GALNT18	-2.06096	5.98731e-05	0.000503908	92.7777	84.8287	25.1357	17.426
ENSG00000110400	PVRL1	0.537133	6.81192e-10	1.17782e-08	2124.42	1840.87	2960.55	2791.43
ENSG00000110436	SLC1A2	1.79316	0.00199401	0.0114231	16.0941	20.9886	53.5499	75.1496
ENSG00000110455	ACCS	-1.18613	3.36674e-07	4.1652e-06	370.164	334.942	144.257	165.547
ENSG00000110723	EXPH5	-1.74105	0.0108284	0.0477994	88.0442	28.8593	19.6714	15.2477
ENSG00000110881	ASIC1	0.789425	5.97698e-17	1.90198e-15	1090.61	1136.01	1934.35	1914.68
ENSG00000110911	SLC11A2	0.737643	9.89982e-12	2.10139e-10	847.307	851.785	1386.83	1446.36
ENSG00000111052	LIN7A	-0.517722	0.00598144	0.0291271	429.807	421.52	301.628	292.975
ENSG00000111057	KRT18	-0.552315	4.61598e-24	2.13623e-22	6202.85	6409.38	4244.65	4356.5
ENSG00000111077	TENC1	0.691679	9.43652e-29	5.27967e-27	3169.59	2994.37	4935.33	5018.69
ENSG00000111087	GLI1	1.24322	4.04531e-11	7.98119e-10	213.957	256.235	566.099	547.83
ENSG00000111199	TRPV4	0.711272	0.00867306	0.0396486	141.06	211.635	250.264	327.827
ENSG00000111231	GPN3	-0.566681	0.000787109	0.00508191	570.867	708.364	443.699	420.402
ENSG00000111247	RAD51AP1	-0.571717	0.000208388	0.0015561	710.034	795.816	465.556	547.83
ENSG00000111252	SH2B3	0.863042	2.87707e-55	3.24849e-53	3471.59	3481.48	6365.88	6280.98
ENSG00000111321	LTBR	-1.88016	8.68977e-11	1.65353e-09	248.038	285.969	74.3142	70.7931
ENSG00000111331	OAS3	-1.48776	3.32782e-08	4.78324e-07	362.591	264.98	108.193	115.447
ENSG00000111371	SLC38A1	-1.00167	8.52984e-66	1.28931e-63	6705.56	6321.93	3241.41	3264.11
ENSG00000111424	VDR	1.27638	5.72016e-07	6.8463e-06	111.712	124.182	288.514	283.172
ENSG00000111640	GAPDH	-0.548575	1.40837e-104	3.93985e-102	142352	146685	99043.3	98572.3
ENSG00000111669	TPI1	-1.16171	2.28563e-221	1.52999e-218	47378.2	48888.5	20735.8	22294.4
ENSG00000111674	ENO2	-2.1222	2.72925e-254	2.2241e-251	7834.04	8139.19	1910.31	1758.94
ENSG00000111679	PTPN6	-2.06508	1.23531e-09	2.08589e-08	260.346	182.775	54.6428	51.1889
ENSG00000111801	BTN3A3	1.54372	9.14903e-07	1.07175e-05	73.8435	64.7147	209.828	193.864
ENSG00000111846	GCNT2	-1.06512	1.562e-06	1.76046e-05	365.431	355.931	168.3	176.438
ENSG00000111859	NEDD9	-1.24005	3.45089e-21	1.39397e-19	1118.07	1093.15	477.578	458.522
ENSG00000111863	ADTRP	-2.25415	0.00380849	0.0198397	35.975	47.2242	5.46428	11.9804
ENSG00000111913	FAM65B	-2.73922	0.00250791	0.0139194	34.0816	31.4828	4.37142	5.44562
ENSG00000111962	UST	0.917398	3.08259e-05	0.000276049	250.879	188.022	441.514	386.639
ENSG00000112078	KCTD20	-0.545319	1.0374e-19	3.83994e-18	5026.09	4847.48	3388.94	3376.29
ENSG00000112139	MDGA1	1.18265	2.6578e-12	5.97303e-11	369.218	296.463	715.82	793.972
ENSG00000112183	RBM24	-1.21163	1.31493e-11	2.75371e-10	598.322	664.638	251.357	294.064
ENSG00000112186	CAP2	-0.625955	1.01419e-11	2.15033e-10	1916.14	1929.2	1236.02	1255.76
ENSG00000112297	AIM1	-0.951466	6.51465e-09	1.00829e-07	731.808	780.949	434.956	347.431
ENSG00000112312	GMNN	-0.585114	1.78585e-06	1.99358e-05	1084.93	1170.11	783.577	719.912
ENSG00000112320	SOBP	1.22757	2.44848e-07	3.09662e-06	141.06	149.543	310.371	370.302
ENSG00000112343	TRIM38	0.663245	0.000625122	0.00415043	284.96	264.98	461.185	409.511
ENSG00000112378	PERP	-0.599796	1.32524e-21	5.45912e-20	5057.33	5234.9	3520.09	3271.73
ENSG00000112379	KIAA1244	-4.01798	7.86761e-22	3.30634e-20	297.267	250.988	26.2285	7.62387
ENSG00000112414	GPR126	-1.50049	3.11702e-53	3.37701e-51	2299.56	2210.79	819.641	774.368
ENSG00000112541	PDE10A	-0.906454	4.51129e-05	0.000388402	437.381	370.798	243.707	187.329
ENSG00000112769	LAMA4	1.63559	2.4574e-61	3.19854e-59	935.351	792.318	2692.8	2671.62
ENSG00000112837	TBX18	-1.25147	4.8914e-13	1.16789e-11	668.378	679.504	257.914	308.222
ENSG00000112936	C7	-1.43445	0.000112633	0.000891126	229.104	172.281	100.543	47.9215
ENSG00000112972	HMGCS1	0.927636	1.12636e-26	5.8158e-25	1301.73	1241.82	2396.63	2440.73
ENSG00000113070	HBEGF	-1.08654	3.91272e-08	5.56419e-07	510.278	592.052	226.221	292.975
ENSG00000113083	LOX	-0.852625	5.47754e-108	1.62961e-105	15620.7	15746.7	8706.78	8663.99
ENSG00000113108	APBB3	0.571398	3.05442e-05	0.000273918	661.751	587.679	977.013	878.924
ENSG00000113119	TMCO6	0.707603	0.000685725	0.00450808	236.678	217.756	381.407	360.5
ENSG00000113205	PCDHB3	-0.78362	0.00860841	0.0394023	188.396	185.399	118.028	99.1104
ENSG00000113209	PCDHB5	-6.74367	5.99617e-12	1.30077e-10	1954.01	1908.21	30.5999	5.44562
ENSG00000113361	CDH6	2.1749	6.74938e-149	2.63549e-146	845.413	781.824	3658.88	3685.6
ENSG00000113389	NPR3	-2.06165	2.20702e-33	1.49877e-31	833.106	774.827	191.25	193.864
ENSG00000113578	FGF1	-1.30436	0.000267218	0.00194579	152.421	160.038	52.4571	74.0605
ENSG00000113645	WWC1	-0.637614	2.29595e-05	0.000211673	898.429	815.93	492.878	608.821
ENSG00000113721	PDGFRB	0.754979	2.40444e-95	5.9298e-93	11504.4	11251.6	19055	19346.1
ENSG00000113739	STC2	-1.00949	4.33288e-74	7.58983e-72	8872.58	8186.41	4224.98	4247.59
ENSG00000113749	HRH2	-2.16496	0.00238294	0.0133324	33.1349	74.3345	8.74284	15.2477
ENSG00000113790	EHHADH	-0.978128	0.000900494	0.00573495	195.969	203.764	107.1	95.843
ENSG00000113811	SELK	-0.519425	0.000374937	0.00263595	748.849	705.74	515.828	498.819
ENSG00000113916	BCL6	0.825038	4.591e-14	1.18525e-12	977.953	860.531	1673.16	1582.5
ENSG00000114023	FAM162A	-1.09732	1.29628e-21	5.35156e-20	1383.15	1473.57	665.549	669.812
ENSG00000114115	RBP1	-0.682515	7.19831e-13	1.70136e-11	2534.35	2926.15	1804.3	1598.84
ENSG00000114251	WNT5A	-0.575585	1.39886e-43	1.26052e-41	12701.1	12364.9	8463.07	8355.77
ENSG00000114268	PFKFB4	-1.78183	1.23707e-71	2.05189e-69	2237.08	2339.35	664.456	666.544
ENSG00000114270	COL7A1	-0.554901	1.45929e-19	5.3421e-18	5825.12	5390.56	3756.14	3877.28
ENSG00000114315	HES1	0.776414	5.94171e-05	0.000500519	245.198	266.73	436.049	441.096
ENSG00000114423	CBLB	0.550313	6.37429e-05	0.000533601	643.764	654.143	1034.93	865.854
ENSG00000114480	GBE1	-1.05065	5.07288e-65	7.37062e-63	5187.98	5290.86	2519.03	2539.84
ENSG00000114626	ABTB1	0.560166	1.28009e-05	0.000124379	865.294	1129.01	1420.71	1521.51
ENSG00000114631	PODXL2	-0.929776	0.000223522	0.00165592	284.013	351.558	143.164	190.597
ENSG00000114638	UPK1B	-5.4355	0.00223364	0.01261	35.0283	12.2433	0	1.08912
ENSG00000114757	PEX5L	1.62814	0.00193077	0.0111041	30.2948	20.9886	95.0784	63.1692
ENSG00000114841	DNAH1	0.792028	1.22256e-06	1.39722e-05	353.123	355.056	604.349	621.89
ENSG00000114850	SSR3	-0.670894	9.75253e-61	1.22679e-58	12669.8	12670.1	7973.47	7942.99
ENSG00000114948	ADAM23	-0.536877	3.95824e-09	6.30325e-08	2436.84	2299.12	1528.9	1734.98
ENSG00000115107	STEAP3	0.99242	3.64654e-44	3.35035e-42	1859.34	1926.57	3732.1	3801.05
ENSG00000115183	TANC1	0.600675	2.44414e-13	6.00401e-12	1633.08	1714.07	2584.6	2491.92
ENSG00000115271	GCA	-1.41217	0.00243326	0.0135653	100.351	163.536	28.4142	70.7931
ENSG00000115318	LOXL3	-0.567088	9.72963e-12	2.0676e-10	2365.83	2398.82	1574.8	1641.31
ENSG00000115380	EFEMP1	-0.815381	9.37449e-31	5.83741e-29	3650.52	3759.57	2070.96	2140.13
ENSG00000115468	EFHD1	-2.04083	2.3686e-05	0.000217739	104.138	97.9466	29.5071	19.6042
ENSG00000115525	ST3GAL5	-0.677652	2.83653e-05	0.000256217	608.736	701.367	405.449	413.867
ENSG00000115548	KDM3A	-0.930626	1.43456e-29	8.42881e-28	3457.39	3280.34	1660.05	1874.38
ENSG00000115556	PLCD4	1.29827	5.50988e-14	1.41662e-12	256.559	254.486	616.37	640.405
ENSG00000115594	IL1R1	1.18419	8.42923e-92	1.95048e-89	2840.13	3003.99	6588.82	6693.76
ENSG00000115604	IL18R1	1.03173	0.0051915	0.0257419	53.9626	93.574	155.185	147.032
ENSG00000115648	MLPH	0.66319	5.67336e-31	3.56832e-29	3660.93	3822.54	5838.03	6014.15
ENSG00000115756	HPCAL1	0.570061	8.58519e-12	1.83063e-10	2646.06	2278.13	3492.77	3815.2
ENSG00000115866	DARS	-0.658888	5.85103e-21	2.29907e-19	3611.7	3749.95	2378.05	2284.98
ENSG00000115902	SLC1A4	-0.869641	0.000485539	0.00333228	289.694	260.608	144.257	156.834
ENSG00000116016	EPAS1	-1.92054	4.202e-247	3.28158e-244	8087.76	8419.03	2168.22	2192.41
ENSG00000116032	GRIN3B	0.594675	0.00830673	0.0382726	191.236	228.251	318.021	315.846
ENSG00000116106	EPHA4	-1.3738	1.17447e-06	1.34802e-05	255.612	281.596	121.307	86.0409
ENSG00000116128	BCL9	0.525437	6.86107e-10	1.18523e-08	1597.1	1712.32	2435.97	2328.55
ENSG00000116132	PRRX1	1.05005	1.00001e-47	9.91706e-46	1891.53	1801.52	3758.33	3887.09
ENSG00000116157	GPX7	-1.24093	2.99477e-09	4.85142e-08	531.105	579.809	191.25	278.816
ENSG00000116329	OPRD1	-6.61434	0.000365723	0.00257702	10.4138	28.8593	0	0
ENSG00000116525	TRIM62	0.850339	6.79565e-21	2.64804e-19	1242.09	1282.05	2187.9	2363.4
ENSG00000116661	FBXO2	-0.806609	3.37528e-06	3.59041e-05	610.629	553.573	314.742	350.698
ENSG00000116675	DNAJC6	-3.33806	2.19194e-22	9.53214e-21	267.919	294.714	31.6928	23.9607
ENSG00000116685	KIAA2013	-0.756174	1.89151e-39	1.60418e-37	5685	5831.32	3443.59	3375.2
ENSG00000116717	GADD45A	-0.529916	1.8438e-11	3.82283e-10	2780.49	2776.61	1855.67	1993.1
ENSG00000116729	WLS	0.699717	9.12728e-34	6.2664e-32	3558.69	3501.59	5851.15	5615.53
ENSG00000116741	RGS2	1.18443	3.66627e-48	3.6747e-46	1289.42	1308.29	2903.72	3000.54
ENSG00000116830	TTF2	-0.526553	1.00381e-05	9.94419e-05	1339.6	1163.12	876.47	860.409
ENSG00000116852	KIF21B	1.44234	3.88229e-29	2.23894e-27	544.359	472.242	1312.52	1448.54
ENSG00000116863	ADPRHL2	-0.738191	6.643e-12	1.42786e-10	1467.4	1505.93	861.17	921.4
ENSG00000116883	RP11-268J15.5	-0.832818	5.06477e-06	5.25922e-05	621.99	551.824	292.885	365.946
ENSG00000116991	SIPA1L2	2.09231	1.81223e-38	1.47681e-36	201.65	238.745	959.527	920.311
ENSG00000117000	RLF	-0.829343	3.141e-12	7.02528e-11	1510.01	1506.8	932.206	765.655
ENSG00000117069	ST6GALNAC5	-1.05796	0.00137676	0.00831333	164.728	232.623	113.657	77.3279
ENSG00000117143	UAP1	-0.526953	1.06597e-14	2.86649e-13	3853.12	3694.86	2662.2	2575.78
ENSG00000117228	GBP1	1.23308	0.00303371	0.0164243	47.3356	44.6007	121.307	94.7539
ENSG00000117266	CDK18	-0.907121	0.00211498	0.0120563	214.904	216.882	135.514	94.7539
ENSG00000117289	TXNIP	-1.98379	5.07407e-208	2.88192e-205	6048.54	6137.4	1557.32	1523.69
ENSG00000117318	ID3	-0.666247	2.24601e-15	6.40745e-14	2812.68	2562.35	1680.81	1705.57
ENSG00000117394	SLC2A1	-1.25424	3.60664e-242	2.70397e-239	19620.6	19641.8	8127.56	8331.81
ENSG00000117395	EBNA1BP2	-0.506829	2.35084e-11	4.81549e-10	2964.15	2900.79	2116.86	2010.52
ENSG00000117407	ARTN	1.1323	3.89574e-11	7.71043e-10	308.628	275.475	662.27	617.534
ENSG00000117480	FAAH	-0.625629	0.00370457	0.0194115	373.951	390.037	214.2	280.994
ENSG00000117525	F3	-1.14579	6.24815e-88	1.36173e-85	6717.87	6453.98	2990.05	2962.42
ENSG00000117592	PRDX6	-0.52598	6.04736e-35	4.2934e-33	12633.9	13186.1	9073.98	8858.94
ENSG00000117595	IRF6	-0.973155	3.42388e-06	3.64004e-05	385.312	458.25	220.757	209.112
ENSG00000117600	LPPR4	-4.3602	1.78082e-07	2.30511e-06	66.2698	68.2128	5.46428	1.08912
ENSG00000117676	RPS6KA1	-0.509025	3.6139e-05	0.000317113	1370.84	1285.55	838.22	1028.13
ENSG00000118257	NRP2	0.660223	3.88216e-17	1.24809e-15	2167.97	2010.53	3433.75	3168.26
ENSG00000118292	C1orf54	1.00416	3.92339e-05	0.000341277	162.834	138.175	315.835	287.529
ENSG00000118495	PLAGL1	-0.561177	1.29809e-10	2.42574e-09	2634.7	2512.5	1848.02	1640.22
ENSG00000118523	CTGF	-0.825986	2.98227e-72	5.03575e-70	11064.2	11410.8	6464.24	6214.55
ENSG00000118898	PPL	0.773044	5.66353e-10	9.89296e-09	755.476	720.607	1159.52	1362.5
ENSG00000118971	CCND2	-1.24661	2.02663e-15	5.79926e-14	1004.46	821.177	372.664	396.441
ENSG00000119227	PIGZ	1.7861	5.58819e-05	0.000473292	24.6145	54.2204	154.093	118.715
ENSG00000119280	C1orf198	-0.595328	3.67066e-08	5.24384e-07	1692.72	1669.46	1019.63	1205.66
ENSG00000119673	ACOT2	-7.28339	1.6886e-05	0.000159443	28.4013	34.1064	0	0
ENSG00000119699	TGFB3	1.1113	0.000251277	0.00184116	90.8843	94.4485	221.85	178.616
ENSG00000119899	SLC17A5	-0.660082	9.59159e-07	1.118e-05	1395.45	1165.74	888.491	731.892
ENSG00000119917	IFIT3	0.942188	6.59918e-05	0.000550705	154.314	165.285	319.114	295.153
ENSG00000119922	IFIT2	1.6123	0.000581378	0.00389309	26.5079	35.8554	107.1	83.8626
ENSG00000119938	PPP1R3C	-2.51129	9.62196e-17	3.031e-15	279.28	292.965	54.6428	45.7432
ENSG00000119946	CNNM1	-2.70857	1.49534e-07	1.94903e-06	108.872	97.9466	13.1143	18.5151
ENSG00000119950	MXI1	-0.592202	9.21363e-05	0.000745322	763.996	806.31	471.021	570.701
ENSG00000119986	AVPI1	-0.791927	2.97905e-05	0.000268057	444.954	487.984	273.214	265.746
ENSG00000120068	HOXB8	-3.27358	3.01669e-05	0.000270924	40.7086	64.7147	5.46428	5.44562
ENSG00000120149	MSX2	1.04932	3.68816e-33	2.47768e-31	1214.63	1226.96	2444.72	2608.45
ENSG00000120156	TEK	0.925481	0.000108998	0.000866026	152.421	169.657	286.328	325.648
ENSG00000120217	CD274	-1.57921	5.63382e-57	6.4782e-55	2175.54	2127.71	714.727	725.357
ENSG00000120256	LRP11	-0.537452	4.37622e-11	8.5709e-10	2696.23	2796.72	1976.98	1807.95
ENSG00000120306	CYSTM1	-0.939252	0.000270731	0.00196832	261.292	303.46	165.021	129.606
ENSG00000120322	PCDHB8	-3.2349	4.46021e-09	7.04277e-08	102.245	103.194	12.0214	9.80212
ENSG00000120328	PCDHB12	-1.83499	0.0060913	0.0295622	50.1757	66.4638	7.64999	25.0499
ENSG00000120370	GORAB	0.539397	0.00177985	0.0103828	394.779	362.927	589.049	511.889
ENSG00000120658	ENOX1	2.15915	4.09282e-07	5.02368e-06	29.3481	27.1102	134.421	117.625
ENSG00000120675	DNAJC15	-6.37561	0.0048635	0.024393	708.14	738.972	0	17.426
ENSG00000120738	EGR1	0.855824	1.88509e-09	3.10477e-08	472.409	481.862	907.07	820.111
ENSG00000120885	CLU	0.892355	2.86779e-30	1.7339e-28	1693.67	1672.96	3026.12	3222.72
ENSG00000120913	PDLIM2	-0.722184	3.01426e-09	4.87879e-08	1475.92	1242.7	833.849	813.576
ENSG00000121039	RDH10	1.14465	1.21946e-30	7.54334e-29	845.413	899.01	1940.91	1916.86
ENSG00000121207	LRAT	-4.85081	0.000285887	0.00206489	35.0283	27.9847	2.18571	0
ENSG00000121316	PLBD1	-4.34387	0.000258285	0.00188882	35.0283	31.4828	3.27857	0
ENSG00000121440	PDZRN3	0.804051	8.6385e-15	2.32966e-13	1018.66	980.34	1654.58	1835.18
ENSG00000121570	DPPA4	-0.528447	5.82042e-06	5.98749e-05	1155.93	1160.49	826.199	779.813
ENSG00000121578	B4GALT4	-0.613446	1.45063e-06	1.64186e-05	1004.46	961.975	645.877	639.316
ENSG00000122121	XPNPEP2	2.89023	0.000704209	0.00460859	1.89342	9.61975	51.3642	34.852
ENSG00000122378	FAM213A	0.514843	9.13937e-05	0.000740914	671.219	735.474	939.856	1070.61
ENSG00000122641	INHBA	-0.612339	1.64582e-11	3.42371e-10	2285.36	2362.96	1611.96	1428.93
ENSG00000122644	ARL4A	-0.579943	0.00382061	0.0198971	418.447	410.151	304.907	249.41
ENSG00000122678	POLM	0.504789	0.00101602	0.00636662	480.929	529.961	769.37	665.455
ENSG00000122694	GLIPR2	1.2118	1.27401e-31	8.14977e-30	776.304	781.824	1857.85	1751.31
ENSG00000122786	CALD1	-0.56699	1.14599e-67	1.78994e-65	24971.4	24807.6	16924	16677.8
ENSG00000122861	PLAU	1.27924	2.25724e-157	9.40166e-155	4663.5	4732.92	11123.1	11684.1
ENSG00000122862	SRGN	-0.796949	5.0271e-34	3.48974e-32	4434.4	4431.21	2616.3	2486.47
ENSG00000122884	P4HA1	-1.40615	5.29974e-121	1.8395e-118	6431.96	6437.36	2364.94	2490.83
ENSG00000122952	ZWINT	-0.564454	2.72102e-14	7.13287e-13	3082.49	3069.58	2125.6	2034.49
ENSG00000122986	HVCN1	-1.29364	0.0110449	0.0485382	70.0567	74.3345	27.3214	31.5846
ENSG00000123095	BHLHE41	-0.635333	9.12293e-05	0.000739901	695.833	707.489	502.713	400.798
ENSG00000123131	PRDX4	-0.878014	7.35291e-45	6.89078e-43	4968.34	4930.56	2642.52	2743.51
ENSG00000123342	MMP19	0.636878	0.000741054	0.00481108	290.64	276.349	429.492	451.987
ENSG00000123374	CDK2	-0.827127	1.68383e-16	5.17377e-15	1983.36	2219.54	1127.83	1241.6
ENSG00000123473	STIL	-0.599917	1.18437e-06	1.35855e-05	1375.57	1302.16	972.641	793.972
ENSG00000123572	NRK	-0.719848	6.52256e-12	1.40359e-10	1740.06	1574.14	1018.54	993.282
ENSG00000123576	ESX1	-6.08514	0.00205045	0.0117169	13.254	13.9924	0	0
ENSG00000123610	TNFAIP6	2.19788	0.00179694	0.0104499	9.46712	10.4943	46.9928	44.6541
ENSG00000123689	G0S2	0.767626	0.00351954	0.0186226	153.367	129.429	248.078	233.073
ENSG00000124134	KCNS1	-1.37628	0.000327335	0.0023266	215.85	200.266	44.8071	115.447
ENSG00000124191	TOX2	-0.686377	1.96142e-07	2.52147e-06	979.847	1131.63	673.199	639.316
ENSG00000124212	PTGIS	-1.7875	2.16555e-63	2.98448e-61	2171.76	2099.73	654.62	582.682
ENSG00000124216	SNAI1	0.552756	0.000391475	0.00274501	456.315	421.52	631.67	655.653
ENSG00000124313	IQSEC2	0.613391	1.3677e-05	0.000132275	544.359	599.048	821.827	927.934
ENSG00000124766	SOX4	0.610074	9.24204e-13	2.16259e-11	1792.13	1612.62	2558.37	2636.77
ENSG00000124785	NRN1	-3.84772	0.00011284	0.000892016	44.4954	34.1064	4.37142	1.08912
ENSG00000124813	RUNX2	0.934178	9.70247e-17	3.04612e-15	770.623	892.888	1598.85	1581.41
ENSG00000124831	LRRFIP1	-0.54232	9.84266e-22	4.08144e-20	6884.49	7371.35	4763.76	5026.31
ENSG00000124875	CXCL6	3.22104	6.08197e-35	4.30167e-33	41.6553	55.095	453.535	450.898
ENSG00000124882	EREG	2.6508	1.94978e-13	4.82758e-12	30.2948	34.1064	220.757	184.062
ENSG00000125089	SH3TC1	1.43127	1.0722e-12	2.49952e-11	170.408	190.646	480.856	493.374
ENSG00000125257	ABCC4	0.688404	8.62056e-16	2.54851e-14	1412.49	1430.72	2256.75	2325.28
ENSG00000125266	EFNB2	-0.590828	9.05813e-11	1.71839e-09	2047.74	2002.66	1302.68	1386.46
ENSG00000125285	SOX21	-6.85317	0.000109333	0.00086745	23.6678	22.7376	0	0
ENSG00000125347	IRF1	1.43788	1.3936e-24	6.62951e-23	368.271	419.771	1096.13	1040.11
ENSG00000125354	2022-09-06	0.559753	4.01943e-08	5.70728e-07	1264.81	1194.6	1927.8	1696.86
ENSG00000125355	TMEM255A	-2.56787	7.35045e-33	4.88544e-31	572.761	565.816	99.4498	92.5756
ENSG00000125378	BMP4	-2.20725	3.57183e-05	0.000313715	77.6304	93.574	15.3	21.7825
ENSG00000125618	PAX8	1.86534	1.87249e-06	2.08039e-05	50.1757	32.3574	146.443	153.567
ENSG00000125629	INSIG2	-0.926736	8.04078e-13	1.89332e-11	1167.3	1409.73	681.942	674.168
ENSG00000125637	PSD4	0.595543	0.000150211	0.00115575	453.475	478.364	644.785	763.477
ENSG00000125965	GDF5	1.2087	3.11807e-27	1.66501e-25	766.836	683.003	1725.62	1623.89
ENSG00000126010	GRPR	-2.22105	6.40226e-27	3.34255e-25	602.109	598.174	113.657	143.764
ENSG00000126562	WNK4	-0.564512	9.71432e-05	0.000781105	765.89	803.687	499.435	561.988
ENSG00000126785	RHOJ	-0.831659	8.50838e-17	2.68925e-15	2452.93	2386.57	1489.56	1229.62
ENSG00000126803	HSPA2	-2.02591	1.49212e-10	2.77723e-09	291.587	215.133	56.8285	67.5257
ENSG00000126870	WDR60	-0.52331	3.16503e-07	3.93122e-06	1600.89	1680.83	1196.68	1086.95
ENSG00000126878	AIF1L	-1.28693	0.00956393	0.0431217	74.7902	82.2052	26.2285	38.1194
ENSG00000127124	HIVEP3	0.515115	0.00150635	0.00899156	411.82	418.022	624.02	561.988
ENSG00000127328	RAB3IP	-1.1857	0.000109151	0.000866505	182.715	256.235	92.8927	100.199
ENSG00000127329	PTPRB	-1.16472	8.12035e-22	3.39732e-20	1412.49	1463.95	690.685	592.484
ENSG00000127526	SLC35E1	-0.514664	3.92886e-10	6.97997e-09	2488.9	2692.66	1802.12	1825.37
ENSG00000127561	SYNGR3	1.15733	1.53107e-06	1.72665e-05	138.22	156.54	301.628	356.144
ENSG00000127564	PKMYT1	-0.636622	6.05006e-10	1.05191e-08	1600.89	1554.03	984.663	1044.47
ENSG00000127663	KDM4B	-0.642579	9.58e-25	4.56891e-23	4991.06	5095.85	3121.19	3340.35
ENSG00000127824	TUBA4A	-0.842486	0.000681874	0.00448591	272.653	286.844	169.393	142.675
ENSG00000127946	HIP1	0.788029	1.66187e-30	1.01461e-28	2343.11	2228.28	3927.72	3964.41
ENSG00000127955	GNAI1	0.810291	3.15182e-22	1.35182e-20	1460.78	1558.4	2599.9	2695.58
ENSG00000128266	GNAZ	-0.568458	0.0036771	0.0192999	423.18	389.163	274.307	273.37
ENSG00000128268	MGAT3	0.834135	6.15113e-09	9.55183e-08	587.908	514.22	1060.07	903.974
ENSG00000128342	LIF	1.26613	1.1367e-65	1.70441e-63	1520.42	1498.06	3628.28	3631.14
ENSG00000128408	RIBC2	-1.49916	0.00373764	0.0195422	65.3231	85.7033	26.2285	27.2281
ENSG00000128512	DOCK4	0.512969	1.95531e-12	4.44222e-11	2400.86	2610.45	3650.14	3502.63
ENSG00000128567	PODXL	-0.709548	3.97304e-36	2.94335e-34	6255.87	6254.59	3928.81	3721.54
ENSG00000128595	CALU	-0.561885	9.339e-68	1.47093e-65	27839	27477.5	18945.7	18526
ENSG00000128617	OPN1SW	-0.674121	0.000446076	0.0030943	425.074	460.874	289.607	265.746
ENSG00000128655	PDE11A	-3.37315	2.77107e-05	0.00025103	49.229	52.4714	3.27857	6.53475
ENSG00000128656	CHN1	1.06677	2.73985e-10	4.99057e-09	313.362	286.844	625.113	631.692
ENSG00000128805	ARHGAP22	-0.561835	1.86974e-09	3.0849e-08	2382.87	2330.6	1473.17	1719.73
ENSG00000128833	MYO5C	-1.45199	0.000978586	0.00616733	101.298	107.566	31.6928	44.6541
ENSG00000128872	TMOD2	-0.539906	0.000877507	0.00559616	612.522	627.908	457.906	395.352
ENSG00000129009	ISLR	1.99551	9.72308e-07	1.13263e-05	33.1349	34.9809	151.907	119.804
ENSG00000129194	SOX15	-1.93515	2.25555e-11	4.62536e-10	348.39	252.737	79.7784	77.3279
ENSG00000129354	AP1M2	-3.53427	0.000230715	0.00170516	30.2948	45.4752	2.18571	4.3565
ENSG00000129422	MTUS1	0.893231	2.05734e-13	5.08716e-12	697.726	631.406	1205.42	1262.3
ENSG00000129521	EGLN3	-3.65494	1.49157e-32	9.80933e-31	388.152	422.395	24.0428	40.2976
ENSG00000129675	ARHGEF6	0.693662	2.16015e-05	0.000200435	411.82	411.9	725.656	606.643
ENSG00000129951	LPPR3	1.11448	7.24336e-15	1.97042e-13	451.581	473.991	1084.11	920.311
ENSG00000130038	EFCAB4B	-2.32156	0.00288864	0.0157343	42.602	44.6007	4.37142	13.0695
ENSG00000130045	NXNL2	-0.808255	0.00801728	0.0371595	213.01	174.905	96.1713	125.249
ENSG00000130052	STARD8	0.676281	1.58126e-06	1.78003e-05	588.855	522.965	845.87	930.113
ENSG00000130158	DOCK6	0.759588	1.21822e-07	1.61137e-06	459.155	501.976	808.713	819.022
ENSG00000130176	CNN1	-0.808871	6.15704e-14	1.57652e-12	1531.78	1707.07	934.391	914.865
ENSG00000130193	THEM6	-0.59404	0.00904458	0.0411163	345.55	327.946	192.343	253.766
ENSG00000130340	SNX9	0.549282	4.77952e-17	1.52871e-15	2906.4	3053.83	4255.58	4467.59
ENSG00000130402	ACTN4	-0.545331	7.84378e-55	8.80335e-53	42611.5	40617.2	27819.7	29209.2
ENSG00000130475	FCHO1	-0.955076	0.00101632	0.00636662	246.145	278.098	101.636	168.814
ENSG00000130517	PGPEP1	0.506654	5.95543e-10	1.03835e-08	1655.8	1702.7	2402.1	2369.94
ENSG00000130540	SULT4A1	-0.875959	0.00682384	0.0325775	156.207	174.03	80.8713	99.1104
ENSG00000130584	ZBTB46	0.877641	5.58645e-08	7.75032e-07	352.177	392.661	653.527	715.555
ENSG00000130592	LSP1	1.58179	1.46413e-05	0.000140441	50.1757	48.9733	150.814	145.943
ENSG00000130702	LAMA5	1.66902	2.12101e-211	1.28239e-208	3693.12	3435.13	11013.8	11648.2
ENSG00000130707	ASS1	1.75196	1.16295e-62	1.5795e-60	574.654	590.303	1979.16	1945.18
ENSG00000130720	FIBCD1	2.48531	1.32631e-19	4.86479e-18	53.0158	72.5854	363.921	340.896
ENSG00000130751	NPAS1	-2.28202	1.01294e-07	1.35225e-06	119.286	167.034	25.1357	33.7629
ENSG00000130762	ARHGEF16	-2.41181	3.35981e-11	6.70638e-10	189.342	188.022	34.9714	35.9411
ENSG00000130810	PPAN	-1.34896	0.000984573	0.00620089	114.552	135.551	60.107	38.1194
ENSG00000131067	GGT7	0.589971	7.21453e-08	9.82004e-07	915.47	869.276	1322.35	1363.58
ENSG00000131069	ACSS2	0.622411	4.19862e-10	7.43807e-09	1050.85	1112.39	1686.28	1644.58
ENSG00000131149	GSE1	0.801187	1.17669e-20	4.51939e-19	1620.77	1524.29	2867.65	2611.72
ENSG00000131187	F12	-1.12178	0.00291472	0.0158671	120.232	140.798	53.5499	66.4366
ENSG00000131370	SH3BP5	0.759593	0.00408524	0.0210299	154.314	129.429	252.45	227.627
ENSG00000131378	RFTN1	1.27527	4.00011e-71	6.51948e-69	1702.19	1823.38	4226.07	4309.67
ENSG00000131386	GALNT15	-1.01816	0.00536793	0.0264836	142.007	149.543	55.7356	88.2191
ENSG00000131398	KCNC3	-2.89528	0.000417349	0.00291119	38.8152	58.593	10.9286	2.17825
ENSG00000131459	GFPT2	0.977493	8.85533e-27	4.59766e-25	1129.43	1229.58	2296.09	2350.33
ENSG00000131470	PSMC3IP	-0.582959	0.00907247	0.0412231	367.324	309.581	243.707	208.023
ENSG00000131620	ANO1	-4.05342	3.07589e-06	3.29625e-05	48.2823	60.3421	2.18571	4.3565
ENSG00000131668	BARX1	-6.71982	3.26509e-05	0.000290173	88.0442	27.1102	1.09286	0
ENSG00000131669	NINJ1	0.738565	6.5564e-10	1.13574e-08	709.087	756.462	1172.63	1273.19
ENSG00000131737	KRT34	-1.98142	0.000571002	0.00384836	76.6836	61.2166	15.3	19.6042
ENSG00000131773	KHDRBS3	-0.872415	2.71047e-08	3.93207e-07	783.877	923.496	508.178	424.759
ENSG00000131941	RHPN2	-0.919914	9.0216e-06	8.99425e-05	481.876	434.638	210.921	273.37
ENSG00000132016	C19orf57	-1.40138	0.00580483	0.0283925	84.2573	74.3345	37.1571	22.8716
ENSG00000132170	PPARG	0.891335	4.18766e-08	5.93268e-07	413.713	400.532	836.034	674.168
ENSG00000132182	NUP210	-3.92846	4.8454e-09	7.61252e-08	76.6836	122.433	2.18571	10.8912
ENSG00000132205	EMILIN2	-1.72477	1.19012e-14	3.19364e-13	419.393	446.007	138.793	123.071
ENSG00000132274	TRIM22	0.534884	8.232e-11	1.56961e-09	1637.81	1724.56	2421.77	2450.53
ENSG00000132321	IQCA1	-3.39173	3.07392e-06	3.29603e-05	56.8027	69.0873	4.37142	7.62387
ENSG00000132329	RAMP1	0.962191	9.76313e-08	1.30801e-06	319.989	266.73	582.492	559.81
ENSG00000132359	RAP1GAP2	0.501663	4.5391e-07	5.52085e-06	1609.41	1378.25	2030.53	2197.85
ENSG00000132386	SERPINF1	1.56383	2.28043e-79	4.27421e-77	1048.01	1066.04	3182.39	3068.06
ENSG00000132432	SEC61G	-0.882965	1.21073e-33	8.28203e-32	3951.57	4062.16	2275.32	2070.43
ENSG00000132436	FIGNL1	-0.579931	0.000254908	0.0018663	799.971	868.401	636.042	480.304
ENSG00000132470	ITGB4	2.0363	6.28995e-61	8.0199e-59	383.418	362.053	1489.56	1567.25
ENSG00000132561	MATN2	-0.895519	2.84939e-13	6.96234e-12	1238.3	1260.19	714.727	628.425
ENSG00000132613	MTSS1L	0.649347	1.12868e-06	1.30184e-05	887.069	717.983	1345.3	1170.81
ENSG00000132718	SYT11	-2.60941	1.44158e-93	3.42019e-91	1694.61	1734.18	293.978	267.925
ENSG00000132821	VSTM2L	2.32372	1.45123e-09	2.42212e-08	31.2415	34.1064	178.135	149.21
ENSG00000132854	KANK4	3.78443	0.00169948	0.00998538	1.89342	1.74905	13.1143	37.0302
ENSG00000132938	MTUS2	-2.27721	0.00179935	0.0104561	43.5487	46.3497	9.8357	8.713
ENSG00000133019	CHRM3	-7.45902	7.61605e-06	7.65814e-05	31.2415	39.3535	0	0
ENSG00000133056	PIK3C2B	0.758533	9.66962e-08	1.29734e-06	472.409	513.345	853.52	814.665
ENSG00000133083	DCLK1	-3.55568	2.64713e-16	8.04136e-15	214.904	182.775	10.9286	22.8716
ENSG00000133106	EPSTI1	-1.79577	0.00851365	0.0390627	32.1882	81.3306	20.7643	11.9804
ENSG00000133110	POSTN	1.14405	0.000280172	0.00202595	75.7369	126.806	234.964	213.468
ENSG00000133119	RFC3	-0.536732	4.91229e-05	0.000420991	969.433	942.736	701.613	616.445
ENSG00000133169	BEX1	0.684397	0.00151276	0.00901549	213.957	226.501	327.857	380.105
ENSG00000133216	EPHB2	0.503199	3.74164e-18	1.27277e-16	3905.19	4029.8	5487.23	5760.38
ENSG00000133256	PDE6B	-2.65819	7.5572e-10	1.30188e-08	133.486	155.665	21.8571	23.9607
ENSG00000133401	PDZD2	-0.661292	0.00326366	0.0174425	310.521	317.452	190.157	206.934
ENSG00000133466	C1QTNF6	0.526842	2.42903e-06	2.6454e-05	1139.84	965.473	1517.98	1513.88
ENSG00000133519	ZDHHC8P1	-1.22726	3.40903e-09	5.47519e-08	423.18	475.741	201.085	182.973
ENSG00000133812	SBF2	0.71401	1.37681e-27	7.43676e-26	3309.7	3123.8	5495.97	5055.72
ENSG00000133816	MICAL2	-0.552235	3.79597e-36	2.82333e-34	11550.8	11094.2	7766.92	7675.06
ENSG00000133943	C14orf159	-0.532112	0.00389176	0.0201891	553.826	468.744	326.764	380.105
ENSG00000134070	IRAK2	0.699413	0.00175889	0.0102796	198.809	202.889	303.814	348.52
ENSG00000134107	BHLHE40	-0.675102	3.18069e-14	8.29146e-13	2303.35	2352.47	1387.93	1528.04
ENSG00000134184	GSTM1	-0.648764	0.000321326	0.00228996	508.384	494.106	338.785	300.598
ENSG00000134242	PTPN22	1.35417	0.00286591	0.015615	34.0816	36.73	87.4284	93.6647
ENSG00000134243	SORT1	-1.03687	8.31369e-28	4.50357e-26	2514.47	2544.86	1326.73	1139.22
ENSG00000134324	LPIN1	0.628095	3.9025e-18	1.32269e-16	2291.99	2150.45	3437.03	3427.48
ENSG00000134333	LDHA	-1.78822	0	0	100521	101053	29983.6	28378.2
ENSG00000134508	CABLES1	1.05162	1.19025e-08	1.7962e-07	241.411	282.471	542.056	544.562
ENSG00000134516	DOCK2	-1.26253	7.85792e-11	1.5044e-09	579.387	491.482	218.571	227.627
ENSG00000134569	LRP4	0.707009	4.76618e-08	6.69658e-07	663.645	605.17	995.591	1074.97
ENSG00000134755	DSC2	-3.84821	1.39647e-15	4.05171e-14	176.088	153.916	9.8357	13.0695
ENSG00000134775	FHOD3	-0.770651	0.00120567	0.00740431	295.374	279.847	171.578	165.547
ENSG00000134802	SLC43A3	-0.869412	8.09573e-07	9.51934e-06	639.03	549.2	310.371	339.807
ENSG00000134853	PDGFRA	0.882253	9.99064e-44	9.09003e-42	3612.65	3514.71	6926.52	6210.19
ENSG00000134871	COL4A2	-0.942744	1.48328e-30	9.0853e-29	37794.6	36249	18234.3	20286
ENSG00000134909	ARHGAP32	0.609315	5.13559e-08	7.17795e-07	912.63	842.166	1368.25	1308.04
ENSG00000134955	SLC37A2	1.04637	2.0479e-06	2.26587e-05	169.461	198.517	399.985	360.5
ENSG00000135097	MSI1	1.88903	0.0067543	0.0322784	10.4138	13.1178	42.6214	44.6541
ENSG00000135245	HILPDA	-1.16459	6.06884e-14	1.55606e-12	824.586	780.075	378.128	337.629
ENSG00000135269	TES	-0.937532	2.26423e-16	6.91181e-15	1754.26	1785.78	1018.54	829.913
ENSG00000135298	BAI3	-1.15615	0.00444494	0.022596	111.712	111.939	43.7142	56.6345
ENSG00000135299	ANKRD6	-1.7925	0.000106632	0.000849389	107.925	107.566	39.3428	22.8716
ENSG00000135314	KHDC1	-0.753163	0.00313983	0.0169108	347.443	276.349	216.385	153.567
ENSG00000135318	NT5E	0.59797	6.86446e-64	9.60154e-62	12924.5	12951.7	19799.3	19366.8
ENSG00000135346	CGA	-4.00008	5.86794e-39	4.90995e-37	412.766	442.509	26.2285	27.2281
ENSG00000135424	ITGA7	0.907709	1.79828e-22	7.85668e-21	1308.36	1170.99	2281.88	2367.76
ENSG00000135454	B4GALNT1	0.606966	0.00036474	0.00257198	381.525	362.927	604.349	529.315
ENSG00000135472	FAIM2	1.57362	1.05617e-64	1.52276e-62	825.533	858.782	2561.65	2452.71
ENSG00000135480	KRT7	-1.69078	3.83512e-37	2.98264e-35	1337.7	1240.95	418.564	380.105
ENSG00000135540	NHSL1	0.787794	1.44225e-05	0.00013884	366.377	315.703	528.942	648.029
ENSG00000135636	DYSF	-0.545867	5.47462e-05	0.000464512	907.896	864.903	578.12	636.049
ENSG00000135723	FHOD1	0.510655	4.25436e-15	1.18308e-13	2742.62	2801.1	3916.79	3981.84
ENSG00000135736	CCDC102A	0.575877	7.1525e-06	7.23082e-05	756.423	896.386	1313.61	1151.2
ENSG00000135740	SLC9A5	0.71989	6.76183e-07	8.04168e-06	479.036	514.22	775.927	860.409
ENSG00000135749	PCNXL2	0.602925	1.99247e-08	2.93361e-07	975.113	1091.4	1517.98	1621.71
ENSG00000135766	EGLN1	-1.26195	3.13066e-83	6.17664e-81	5223.95	5108.96	2210.85	2097.65
ENSG00000135899	SP110	0.621005	0.00041071	0.00287022	338.923	320.95	518.013	496.641
ENSG00000135903	PAX3	2.27238	3.96547e-34	2.77332e-32	147.687	140.798	728.934	664.366
ENSG00000135905	DOCK10	0.750725	5.48009e-21	2.17153e-19	1677.57	1637.98	2856.72	2721.72
ENSG00000136003	ISCU	0.536293	6.99788e-11	1.34662e-09	1820.53	1742.92	2670.94	2496.27
ENSG00000136052	SLC41A2	1.09068	0.00487341	0.0244296	48.2823	67.3383	127.864	118.715
ENSG00000136059	VILL	0.815904	0.00674093	0.0322227	108.872	109.315	217.478	166.636
ENSG00000136153	LMO7	-0.715942	6.25172e-19	2.2067e-17	3381.65	3328.43	2175.87	1909.24
ENSG00000136159	NUDT15	-1.39338	1.21155e-19	4.4701e-18	835	850.036	308.185	333.272
ENSG00000136167	LCP1	-3.11389	0.00011278	0.00089191	30.2948	73.4599	5.46428	6.53475
ENSG00000136379	ABHD17C	0.568718	5.41119e-12	1.17659e-10	1720.17	1879.35	2629.41	2710.83
ENSG00000136383	ALPK3	-1.38225	3.21295e-10	5.76272e-09	443.061	396.159	171.578	150.299
ENSG00000136492	BRIP1	-0.633389	9.97349e-10	1.69631e-08	1561.13	1500.68	1003.24	970.41
ENSG00000136717	BIN1	0.931122	2.70362e-40	2.32449e-38	2700.02	2780.98	4918.94	5532.75
ENSG00000136826	KLF4	1.72093	1.07863e-21	4.46284e-20	195.023	246.616	709.263	748.229
ENSG00000136859	ANGPTL2	1.44626	1.40923e-73	2.42323e-71	1178.66	1211.21	3267.64	3245.59
ENSG00000136869	TLR4	-0.62969	0.000304908	0.0021871	734.648	636.653	503.806	382.283
ENSG00000136878	USP20	0.591038	2.13754e-09	3.50515e-08	1155.93	1102.77	1744.2	1657.65
ENSG00000136944	LMX1B	9.25938	1.25602e-09	2.11896e-08	0	0	114.75	90.3974
ENSG00000136960	ENPP2	4.15843	2.45294e-86	5.22448e-84	42.602	62.0911	946.413	931.202
ENSG00000136982	DSCC1	-0.536414	0.0106766	0.047319	344.603	343.688	230.592	243.964
ENSG00000137124	ALDH1B1	-0.511949	4.79953e-07	5.79998e-06	1716.39	1583.76	1121.27	1192.59
ENSG00000137203	TFAP2A	-0.619042	8.93652e-16	2.62947e-14	3003.92	2891.17	1878.62	1959.34
ENSG00000137266	SLC22A23	1.57117	1.45257e-10	2.70901e-09	121.179	108.441	359.549	322.381
ENSG00000137269	LRRC1	-0.939051	0.000103436	0.000826735	305.788	311.33	178.135	143.764
ENSG00000137310	TCF19	-3.80228	1.73443e-11	3.60403e-10	144.847	98.8211	8.74284	8.713
ENSG00000137486	ARRB1	1.36582	4.44138e-19	1.58864e-17	408.979	354.182	901.606	1064.07
ENSG00000137563	GGH	-0.572942	2.84414e-10	5.17048e-09	1979.57	1954.56	1346.4	1298.24
ENSG00000137573	SULF1	-1.11082	2.10787e-20	7.98139e-19	1318.77	1273.31	614.185	585.949
ENSG00000137691	C11orf70	-3.19492	2.95874e-05	0.000266358	53.9626	55.9695	8.74284	3.26737
ENSG00000137726	FXYD6	1.06619	0.00255322	0.0141416	78.5771	61.2166	156.278	136.141
ENSG00000137801	THBS1	-1.21574	0	0	54725.6	52398.8	23309.5	22811.7
ENSG00000137807	KIF23	-0.548402	1.62212e-13	4.04301e-12	3410.06	3417.64	2442.53	2226.17
ENSG00000137809	ITGA11	0.627666	1.20023e-26	6.1802e-25	3660.93	3755.2	5568.1	5891.08
ENSG00000137843	PAK6	2.43639	0.00355873	0.0187785	0.946712	19.2395	62.2928	47.9215
ENSG00000137868	STRA6	2.21411	7.89447e-111	2.5079e-108	657.018	598.174	2763.83	3057.17
ENSG00000137872	SEMA6D	-1.02995	6.42607e-06	6.57803e-05	350.283	327.072	168.3	163.369
ENSG00000137965	IFI44	2.14226	0.000207053	0.00154675	12.3073	19.2395	71.0356	68.6149
ENSG00000137975	CLCA2	3.3669	3.12696e-11	6.27501e-10	19.8809	6.99618	140.978	133.962
ENSG00000138028	CGREF1	-2.55891	0.00110668	0.00687524	40.7086	42.8516	6.55713	7.62387
ENSG00000138035	PNPT1	-1.26042	6.11257e-19	2.16166e-17	982.687	946.234	387.964	417.135
ENSG00000138050	THUMPD2	1.36994	2.46251e-06	2.67719e-05	124.966	83.0797	291.792	245.053
ENSG00000138061	CYP1B1	2.5889	4.84081e-37	3.73379e-35	105.085	105.817	673.199	595.751
ENSG00000138162	TACC2	0.53087	2.52897e-17	8.21396e-16	2995.4	2972.5	4360.49	4261.75
ENSG00000138172	CALHM2	2.18646	5.2024e-19	1.84675e-17	92.7777	83.9542	369.385	434.561
ENSG00000138180	CEP55	-0.651212	1.52602e-18	5.25777e-17	3070.19	3145.66	1990.09	1968.05
ENSG00000138316	ADAMTS14	1.04005	3.17478e-11	6.35737e-10	457.262	380.418	803.249	918.132
ENSG00000138347	MYPN	-0.901243	1.37502e-17	4.5214e-16	1596.16	1566.27	830.57	862.587
ENSG00000138356	AOX1	-1.47689	3.75234e-13	9.03906e-12	638.084	610.417	266.657	181.884
ENSG00000138395	CDK15	0.997118	3.25336e-06	3.46858e-05	190.289	199.391	415.285	362.679
ENSG00000138496	PARP9	0.534525	0.000500079	0.00342205	498.917	450.379	657.899	716.644
ENSG00000138639	ARHGAP24	0.52914	0.000664496	0.00438853	501.757	456.501	736.584	645.851
ENSG00000138650	PCDH10	-1.04093	1.38663e-06	1.57322e-05	465.782	378.668	216.385	193.864
ENSG00000138675	FGF5	-0.579029	7.22188e-22	3.04179e-20	5062.07	4922.69	3394.41	3289.16
ENSG00000138696	BMPR1B	1.8448	2.16863e-05	0.000201122	24.6145	49.8478	125.678	142.675
ENSG00000138741	TRPC3	-4.43254	0.00011293	0.000892344	32.1882	38.479	2.18571	1.08912
ENSG00000138759	FRAS1	-2.19138	1.25766e-18	4.34915e-17	537.732	483.611	83.057	140.497
ENSG00000138771	SHROOM3	-0.854739	6.03552e-10	1.05036e-08	884.229	897.261	483.042	502.087
ENSG00000138772	ANXA3	-1.7754	1.46708e-59	1.82102e-57	1884.9	1991.29	548.613	583.771
ENSG00000138792	ENPEP	-1.20142	0.000210443	0.00156832	174.195	239.619	104.914	75.1496
ENSG00000138798	EGF	-1.61319	0.0026695	0.014703	69.1099	90.9504	17.4857	34.852
ENSG00000138821	SLC39A8	-1.32616	7.71984e-07	9.12889e-06	255.612	313.079	104.914	121.982
ENSG00000139117	CPNE8	-1.43527	4.40178e-05	0.000380547	208.277	146.045	71.0356	59.9019
ENSG00000139182	CLSTN3	-0.545655	9.48761e-08	1.27383e-06	1632.13	1519.92	1072.09	1086.95
ENSG00000139211	AMIGO2	-1.36923	5.15496e-57	5.96416e-55	3132.67	3486.72	1309.24	1253.58
ENSG00000139219	COL2A1	3.5921	0.0112241	0.0492379	0.946712	1.74905	10.9286	21.7825
ENSG00000139278	GLIPR1	-0.640764	9.30506e-21	3.58121e-19	4346.35	4793.26	2925.57	2937.37
ENSG00000139292	LGR5	-2.92311	0.00202055	0.0115637	30.2948	35.8554	2.18571	6.53475
ENSG00000139318	DUSP6	1.0608	5.55804e-15	1.52079e-13	632.403	527.337	1279.73	1138.14
ENSG00000139329	LUM	-1.85712	1.21295e-12	2.81713e-11	332.296	375.17	112.564	82.7735
ENSG00000139364	TMEM132B	2.09004	1.64624e-10	3.055e-09	44.4954	58.593	209.828	229.805
ENSG00000139428	MMAB	0.558142	0.000233958	0.00172523	491.343	470.493	665.549	750.407
ENSG00000139508	SLC46A3	-1.26857	0.00747461	0.0351207	84.2573	81.3306	31.6928	37.0302
ENSG00000139567	ACVRL1	0.707763	0.000746744	0.00484298	212.063	249.239	375.942	377.926
ENSG00000139734	DIAPH3	-0.657872	2.754e-15	7.77384e-14	2625.23	2845.7	1689.55	1778.54
ENSG00000139800	ZIC5	4.01458	5.74101e-12	1.24686e-10	10.4138	4.37262	138.793	98.0212
ENSG00000139832	RAB20	-1.68046	1.52269e-06	1.71822e-05	201.65	221.254	45.8999	86.0409
ENSG00000139835	GRTP1	-1.16733	3.83429e-06	4.04652e-05	299.161	281.596	121.307	137.23
ENSG00000139874	SSTR1	-3.18701	1.79301e-08	2.64826e-07	122.126	86.5778	7.64999	15.2477
ENSG00000139915	MDGA2	-2.73754	1.79542e-06	2.00307e-05	111.712	128.555	30.5999	5.44562
ENSG00000140092	FBLN5	-1.41104	2.40142e-15	6.81968e-14	630.51	657.641	259.007	225.449
ENSG00000140280	LYSMD2	-1.26016	0.00765471	0.0357965	95.6179	74.3345	36.0642	34.852
ENSG00000140416	TPM1	-0.508283	3.43054e-48	3.45691e-46	23072.3	23765.2	16258.4	16672.3
ENSG00000140450	ARRDC4	-2.90144	1.74723e-38	1.43006e-36	713.821	639.276	72.1284	108.912
ENSG00000140459	CYP11A1	-1.04536	0.00962654	0.0433414	101.298	121.559	60.107	47.9215
ENSG00000140464	PML	0.547188	2.21029e-14	5.81846e-13	2245.6	2263.27	3363.81	3224.9
ENSG00000140538	NTRK3	2.28135	4.02541e-51	4.26261e-49	211.117	238.745	1130.01	1058.63
ENSG00000140873	ADAMTS18	1.99172	4.01537e-12	8.85413e-11	61.5363	78.7071	269.935	288.618
ENSG00000141052	MYOCD	-2.25985	2.04623e-22	8.9192e-21	443.061	455.627	93.9856	93.6647
ENSG00000141068	KSR1	0.589892	2.01086e-08	2.95837e-07	1267.65	1082.66	1784.63	1751.31
ENSG00000141150	RASL10B	0.590354	0.00198436	0.011374	383.418	306.958	567.192	471.591
ENSG00000141404	GNAL	-0.63017	0.0062748	0.0303037	379.631	358.554	283.05	193.864
ENSG00000141431	ASXL3	0.837639	0.00467184	0.0235895	130.646	99.6956	187.971	223.271
ENSG00000141449	GREB1L	-1.23258	0.000542809	0.00368618	162.834	134.677	63.3856	63.1692
ENSG00000141469	SLC14A1	1.18156	3.42634e-07	4.23335e-06	146.74	154.791	359.549	324.559
ENSG00000141524	TMC6	0.617723	4.52141e-05	0.000389095	472.409	528.212	715.82	820.111
ENSG00000141526	SLC16A3	-2.07982	0	0	26338.5	25014	5888.3	6258.11
ENSG00000141562	NARF	-1.00528	1.21346e-38	9.97541e-37	3481.06	3267.22	1702.67	1658.74
ENSG00000141574	SECTM1	0.592076	0.00333537	0.0177852	274.546	271.102	370.478	451.987
ENSG00000141582	CBX4	0.586249	0.000272916	0.00198189	457.262	453.877	616.37	751.496
ENSG00000141622	RNF165	-1.51346	0.00838127	0.0385403	69.1099	58.593	16.3928	28.3172
ENSG00000141738	GRB7	-1.18116	0.000428038	0.00297468	158.101	190.646	87.4284	66.4366
ENSG00000141753	IGFBP4	0.661945	3.30364e-111	1.06759e-108	36223.1	36523.6	56399	58702.7
ENSG00000141837	CACNA1A	-1.89118	1.65295e-31	1.05378e-29	833.106	874.523	230.592	229.805
ENSG00000141959	PFKL	-0.702488	7.447e-57	8.51092e-55	14350.3	14072.8	8441.21	9024.49
ENSG00000142065	ZFP14	0.665636	0.00215803	0.0122532	201.65	239.619	344.249	356.144
ENSG00000142156	COL6A1	0.728885	9.14743e-128	3.36177e-125	41926.1	40633.8	67042.3	69784.6
ENSG00000142235	LMTK3	0.6417	0.000234032	0.00172523	436.434	344.562	626.206	591.395
ENSG00000142303	ADAMTS10	0.923493	1.02392e-16	3.20389e-15	744.115	787.945	1489.56	1416.95
ENSG00000142552	RCN3	-2.28607	3.37237e-165	1.46996e-162	4009.32	3797.18	789.042	811.398
ENSG00000142731	PLK4	-0.595098	1.14052e-06	1.31387e-05	1263.86	1162.24	750.792	854.963
ENSG00000142871	CYR61	-0.787808	3.30848e-74	5.85008e-72	13052.3	12845.9	7664.19	7336.35
ENSG00000142910	TINAGL1	-1.94614	2.27137e-06	2.48961e-05	118.339	196.768	46.9928	34.852
ENSG00000142920	ADC	0.712388	6.77548e-05	0.000564664	313.362	297.338	502.713	497.73
ENSG00000142949	PTPRF	-0.677451	1.28853e-65	1.91674e-63	30704.7	28352	18292.2	18631.7
ENSG00000143061	IGSF3	-1.72738	3.58766e-29	2.07542e-27	930.618	926.12	264.471	296.242
ENSG00000143127	ITGA10	1.53326	2.55382e-29	1.48653e-27	366.377	381.292	1071	1093.48
ENSG00000143140	GJA5	-3.23204	1.89077e-05	0.000177105	69.1099	43.7262	5.46428	6.53475
ENSG00000143162	CREG1	-1.45148	1.97899e-08	2.91606e-07	305.788	285.095	110.378	105.645
ENSG00000143184	XCL1	-4.20801	0.00379714	0.0197969	24.6145	15.7414	1.09286	1.08912
ENSG00000143320	CRABP2	1.00164	3.12799e-71	5.1428e-69	3201.78	3309.2	6472.98	6565.24
ENSG00000143341	HMCN1	0.605336	5.26748e-06	5.44942e-05	596.428	571.938	885.213	891.993
ENSG00000143355	LHX9	-2.16933	3.43184e-12	7.64838e-11	248.985	246.616	49.1785	60.991
ENSG00000143382	ADAMTSL4	0.887627	6.44027e-07	7.67387e-06	283.067	299.961	518.013	560.899
ENSG00000143387	CTSK	1.42686	3.97634e-13	9.5427e-12	197.863	215.133	609.813	500.997
ENSG00000143409	FAM63A	0.528902	0.000550731	0.00373317	459.155	456.501	634.949	686.149
ENSG00000143416	SELENBP1	1.13058	2.8793e-10	5.22933e-09	259.399	258.859	592.328	542.384
ENSG00000143434	SEMA6C	0.602614	1.62405e-06	1.82382e-05	789.557	684.752	1139.85	1097.84
ENSG00000143466	IKBKE	0.656413	7.79793e-08	1.05757e-06	730.861	759.086	1104.88	1243.78
ENSG00000143476	DTL	-0.60887	2.28344e-06	2.50138e-05	1023.4	1056.42	726.749	637.138
ENSG00000143772	ITPKB	0.858579	1.73324e-12	3.95689e-11	918.31	745.094	1476.45	1537.84
ENSG00000143786	CNIH3	0.885541	3.03466e-10	5.47436e-09	617.256	521.216	983.57	1118.53
ENSG00000143842	SOX13	0.690893	0.000151872	0.00116757	314.308	390.037	528.942	608.821
ENSG00000143847	PPFIA4	-4.24709	6.73078e-152	2.68415e-149	1747.63	1774.41	104.914	80.5952
ENSG00000143867	OSR1	-1.33937	5.57373e-24	2.56679e-22	1244.93	1156.99	446.978	502.087
ENSG00000143878	RHOB	-0.8469	8.01751e-52	8.5382e-50	6965.9	7327.63	3889.47	4058.08
ENSG00000143995	MEIS1	-1.01714	3.22004e-10	5.7699e-09	860.561	961.101	513.642	386.639
ENSG00000144040	SFXN5	0.775651	1.89996e-11	3.93491e-10	791.451	814.181	1293.94	1455.07
ENSG00000144136	SLC20A1	1.06282	8.097e-133	3.09718e-130	6506.75	6806.41	14025.7	13789.4
ENSG00000144320	KIAA1715	-0.588058	1.11712e-11	2.36055e-10	2559.91	2843.07	1864.41	1730.62
ENSG00000144339	TMEFF2	-0.902892	0.00583788	0.0285243	148.634	189.772	81.9641	99.1104
ENSG00000144366	GULP1	-0.690975	4.91258e-18	1.65605e-16	2890.31	2837.83	1839.28	1708.84
ENSG00000144395	CCDC150	-0.639596	0.00361196	0.0190061	355.964	312.205	213.107	215.647
ENSG00000144476	ACKR3	0.974476	0.00164749	0.00970425	99.4047	94.4485	216.385	164.458
ENSG00000144554	FANCD2	-0.549325	4.23009e-06	4.44172e-05	1203.27	1172.74	860.077	763.477
ENSG00000144583	2022-03-04	-1.22488	6.23744e-29	3.57518e-27	1675.68	1581.14	703.799	689.416
ENSG00000144724	PTPRG	0.795375	1.84949e-17	6.02868e-16	1233.57	1252.32	2052.38	2262.11
ENSG00000144730	IL17RD	0.55586	5.98387e-05	0.000503844	629.563	550.95	861.17	873.478
ENSG00000144749	LRIG1	1.19514	2.10714e-40	1.82e-38	1655.8	1379.12	3469.82	3475.4
ENSG00000144802	NFKBIZ	-0.909317	1.01755e-11	2.15502e-10	1022.45	971.595	549.706	511.889
ENSG00000144810	COL8A1	-1.00425	6.11295e-59	7.39193e-57	7342.7	7729.03	3961.6	3552.73
ENSG00000144824	PHLDB2	1.43602	3.04697e-62	4.07924e-60	1272.38	1130.76	3311.35	3187.87
ENSG00000144843	ADPRH	-1.56386	0.000790122	0.00509259	95.6179	97.9466	39.3428	26.139
ENSG00000144857	BOC	0.617101	0.00139398	0.00841191	318.095	275.475	486.321	423.67
ENSG00000144959	NCEH1	-0.697677	1.23733e-12	2.87021e-11	1940.76	1901.21	1251.32	1117.44
ENSG00000145020	AMT	0.662612	1.44844e-05	0.000139364	497.024	431.14	752.977	715.555
ENSG00000145147	SLIT2	0.723929	1.49021e-08	2.22735e-07	610.629	619.162	981.384	1049.92
ENSG00000145242	EPHA5	-3.38134	9.75402e-27	5.05026e-25	357.857	335.817	40.4356	26.139
ENSG00000145247	OCIAD2	-0.937202	6.75151e-21	2.63632e-19	1798.75	1806.76	917.998	964.965
ENSG00000145287	PLAC8	-1.67965	5.47783e-09	8.55591e-08	258.452	262.357	90.707	71.8822
ENSG00000145335	SNCA	1.31844	2.7586e-08	3.99262e-07	133.486	134.677	348.621	320.203
ENSG00000145348	TBCK	0.630458	9.43731e-07	1.10345e-05	606.842	630.531	962.806	952.984
ENSG00000145681	HAPLN1	-1.83028	2.65164e-57	3.08694e-55	2076.14	1896.84	520.199	596.84
ENSG00000145687	SSBP2	0.817755	2.21175e-15	6.31934e-14	923.991	1018.82	1711.41	1714.28
ENSG00000145708	CRHBP	0.978158	3.91834e-06	4.12825e-05	192.182	193.27	383.592	375.748
ENSG00000145730	PAM	-0.578914	6.14412e-38	4.96376e-36	10632.5	11111.7	7293.72	7264.46
ENSG00000145777	TSLP	2.31371	1.01945e-09	1.73014e-08	31.2415	34.9809	167.207	162.28
ENSG00000145794	MEGF10	-1.29578	0.000233492	0.00172365	153.367	160.038	72.1284	55.5454
ENSG00000145901	TNIP1	-0.867545	1.1662e-43	1.05594e-41	5741.81	5422.04	2980.22	3137.77
ENSG00000145945	FAM50B	-2.12581	1.36392e-20	5.21714e-19	444.954	473.991	112.564	98.0212
ENSG00000146072	TNFRSF21	0.698248	1.03913e-42	9.27447e-41	5572.34	5214.78	8745.03	8754.39
ENSG00000146094	DOK3	-1.08132	7.46996e-05	0.00061651	227.211	278.098	113.657	125.249
ENSG00000146197	SCUBE3	-1.81886	2.31256e-89	5.16003e-87	3031.37	2843.07	849.149	815.755
ENSG00000146205	ANO7	-1.33987	0.000116605	0.000918679	149.58	167.908	60.107	65.3475
ENSG00000146376	ARHGAP18	0.550757	1.24214e-08	1.86849e-07	1311.2	1205.97	1796.65	1889.63
ENSG00000146592	CREB5	0.724782	1.60946e-10	2.9897e-09	975.113	840.417	1469.89	1529.13
ENSG00000146670	CDCA5	-0.590876	4.23288e-11	8.29884e-10	2055.31	2041.14	1330	1389.72
ENSG00000146674	IGFBP3	-0.965183	1.10579e-109	3.39769e-107	11939.9	12032.6	6189.93	6089.3
ENSG00000146858	ZC3HAV1L	-1.75438	6.8694e-29	3.91347e-27	973.22	867.527	266.657	278.816
ENSG00000147027	TMEM47	-1.78228	1.04941e-75	1.89126e-73	3220.71	3024.98	984.663	831.002
ENSG00000147041	SYTL5	1.37859	2.32954e-06	2.54792e-05	94.6712	142.547	367.199	250.499
ENSG00000147044	CASK	-0.735384	4.33739e-18	1.46743e-16	2576	2474.03	1563.88	1469.23
ENSG00000147119	CHST7	0.548806	0.00142817	0.00859055	369.218	345.437	536.592	508.621
ENSG00000147166	ITGB1BP2	-2.41291	0.00479454	0.0240922	43.5487	26.2357	6.55713	6.53475
ENSG00000147202	DIAPH2	-1.2099	3.51547e-29	2.03995e-27	1651.07	1622.24	699.427	715.555
ENSG00000147224	PRPS1	-0.810318	2.36103e-35	1.68904e-33	4332.15	4502.04	2513.57	2524.59
ENSG00000147324	MFHAS1	0.614272	2.21786e-07	2.82017e-06	728.968	787.945	1155.15	1167.54
ENSG00000147394	ZNF185	-0.609768	4.94768e-22	2.09332e-20	4355.82	4329.76	2818.47	2873.11
ENSG00000147402	GABRQ	-1.45492	5.28927e-11	1.02626e-09	497.024	400.532	154.093	173.171
ENSG00000147459	DOCK5	-0.504523	5.06995e-15	1.39744e-13	4550.84	4440.83	3275.29	3062.62
ENSG00000147526	TACC1	-0.593931	2.07204e-35	1.49947e-33	11148.5	10415.6	7152.74	7132.68
ENSG00000147573	TRIM55	-2.1822	1.10907e-37	8.84564e-36	872.868	1023.19	225.128	192.775
ENSG00000147804	SLC39A4	-7.23594	9.9456e-06	9.87343e-05	468.622	516.843	0	6.53475
ENSG00000147852	VLDLR	-2.59911	2.47602e-22	1.07178e-20	355.964	390.912	63.3856	59.9019
ENSG00000147862	NFIB	0.538328	2.06539e-06	2.28118e-05	993.1	915.626	1464.43	1306.95
ENSG00000147883	CDKN2B	0.770343	0.00044637	0.00309454	221.531	197.642	384.685	330.005
ENSG00000147889	CDKN2A	-0.508892	4.34856e-08	6.15596e-07	1883.01	2019.27	1399.95	1342.89
ENSG00000148053	NTRK2	-2.79629	1.19318e-14	3.19483e-13	230.051	247.49	44.8071	23.9607
ENSG00000148154	UGCG	-0.799771	6.1671e-37	4.71796e-35	5906.53	6195.12	3633.74	3318.56
ENSG00000148175	STOM	-0.934022	8.87217e-22	3.69536e-20	1933.19	2084.86	1031.66	1071.7
ENSG00000148344	PTGES	1.27306	0.00240687	0.0134422	70.0567	37.6045	110.378	149.21
ENSG00000148386	LCN9	0.782713	9.35827e-17	2.9529e-15	1211.79	1199.85	1982.44	2166.27
ENSG00000148516	ZEB1	0.522181	3.89451e-15	1.08785e-13	3046.52	2830.83	4237	4201.84
ENSG00000148677	ANKRD1	-2.99027	1.07069e-206	5.90235e-204	3339.05	3379.16	401.078	444.363
ENSG00000148680	HTR7	0.729608	0.00221616	0.0125377	203.543	174.905	278.678	348.52
ENSG00000148737	TCF7L2	0.5444	5.04466e-07	6.07662e-06	1020.56	1024.07	1581.36	1400.61
ENSG00000148848	ADAM12	2.11751	1.15226e-194	5.53764e-192	1169.19	1258.44	5224.94	5313.84
ENSG00000148908	RGS10	0.621935	3.69699e-08	5.27342e-07	804.705	804.561	1244.76	1231.8
ENSG00000148942	SLC5A12	-1.59193	4.50301e-05	0.000387868	170.408	122.433	42.6214	54.4562
ENSG00000149054	ZNF215	-1.71666	8.93512e-09	1.36377e-07	231.944	241.368	75.407	68.6149
ENSG00000149090	PAMR1	1.84417	1.5835e-105	4.49691e-103	983.633	1105.4	3666.53	3838.08
ENSG00000149131	SERPING1	-1.96702	7.95304e-21	3.07983e-19	516.905	549.2	124.586	148.121
ENSG00000149150	SLC43A1	0.950485	6.72621e-06	6.85905e-05	189.342	224.752	399.985	400.798
ENSG00000149201	CCDC81	-1.3433	0.00958671	0.043214	63.4297	80.4561	30.5999	26.139
ENSG00000149212	SESN3	1.04856	4.00872e-50	4.19751e-48	1838.51	1859.24	3850.13	3798.87
ENSG00000149256	TENM4	0.572194	7.8002e-16	2.30962e-14	3287.93	2906.91	4527.7	4679.97
ENSG00000149260	CAPN5	0.738286	4.04335e-28	2.21592e-26	2329.86	2357.71	3877.45	3942.63
ENSG00000149292	TTC12	0.68849	0.000429282	0.00298222	254.665	257.11	418.564	406.244
ENSG00000149294	NCAM1	-0.682927	1.12586e-10	2.11442e-09	1695.56	1529.54	989.034	1019.42
ENSG00000149295	DRD2	3.25231	0.0094808	0.0428293	3.78685	33.2319	168.3	185.151
ENSG00000149451	ADAM33	1.82366	3.42057e-19	1.22819e-17	163.781	144.296	509.271	580.504
ENSG00000149485	FADS1	0.596781	1.76081e-21	7.20588e-20	3832.29	3485.85	5535.31	5529.49
ENSG00000149499	EML3	0.559974	5.79001e-14	1.4866e-12	2073.3	2010.53	2970.38	3049.55
ENSG00000149571	KIRREL3	-0.702553	4.84485e-11	9.45906e-10	1893.42	1746.42	1033.84	1202.39
ENSG00000149591	TAGLN	-1.07874	7.70391e-118	2.62535e-115	11994.8	11859.4	5483.95	5809.39
ENSG00000149596	JPH2	-1.66082	1.08271e-05	0.000106694	150.527	149.543	40.4356	54.4562
ENSG00000149633	KIAA1755	0.50031	0.000576932	0.0038744	586.014	569.315	746.42	887.637
ENSG00000149809	TM7SF2	0.756701	0.00340453	0.0180973	224.371	146.045	292.885	332.183
ENSG00000149925	ALDOA	-1.21132	0	0	84067	85503.9	36697	36536.9
ENSG00000150457	LATS2	-0.61857	2.41262e-15	6.8411e-14	2847.71	2932.28	1827.25	1937.55
ENSG00000150471	LPHN3	-1.91945	0.0044159	0.0224728	49.229	62.0911	7.64999	21.7825
ENSG00000150540	HNMT	1.78006	0.000128688	0.00100458	25.5612	30.6083	96.1713	96.9321
ENSG00000150627	WDR17	-1.60205	0.000223979	0.00165864	118.339	126.806	52.4571	28.3172
ENSG00000150938	CRIM1	-0.784399	2.62015e-85	5.39665e-83	17500	17182.6	10315.5	9820.64
ENSG00000151012	SLC7A11	-0.973831	5.24185e-87	1.12929e-84	8647.26	8600.06	4416.23	4365.21
ENSG00000151014	CCRN4L	-0.564286	0.0079069	0.0367466	352.177	336.691	221.85	243.964
ENSG00000151079	KCNA6	-2.1009	6.39429e-06	6.55624e-05	128.753	114.563	18.5785	38.1194
ENSG00000151150	ANK3	1.46183	1.80545e-21	7.35644e-20	324.722	301.71	896.141	828.824
ENSG00000151617	EDNRA	0.730799	1.70441e-08	2.53337e-07	573.707	611.292	978.105	988.925
ENSG00000151725	CENPU	-0.670768	1.34481e-07	1.76634e-06	1218.42	1254.94	854.613	699.218
ENSG00000151729	SLC25A4	-0.874153	6.24231e-08	8.59659e-07	795.238	778.326	375.942	482.482
ENSG00000151834	GABRA2	-2.23493	1.35016e-20	5.17507e-19	430.754	508.972	113.657	86.0409
ENSG00000151892	GFRA1	-1.93935	2.25469e-35	1.61914e-33	941.978	1045.06	244.8	273.37
ENSG00000151917	BEND6	0.579936	0.00918476	0.0416425	317.148	258.859	352.992	507.532
ENSG00000152137	HSPB8	-1.4737	1.56843e-19	5.71929e-18	764.943	885.892	286.328	308.222
ENSG00000152253	SPC25	-0.819355	1.74996e-07	2.26672e-06	675.952	700.493	403.264	376.837
ENSG00000152256	PDK1	-2.66262	2.0373e-204	1.0607e-201	3790.63	4000.94	625.113	605.553
ENSG00000152270	PDE3B	-1.12184	0.00542901	0.0267357	105.085	118.061	55.7356	46.8324
ENSG00000152402	GUCY1A2	1.428	3.23075e-05	0.000287531	64.3764	67.3383	147.535	206.934
ENSG00000152409	JMY	0.881401	2.59137e-07	3.26412e-06	370.164	309.581	633.856	617.534
ENSG00000152503	TRIM36	-1.52311	1.58787e-05	0.000150767	151.474	171.407	55.7356	56.6345
ENSG00000152578	GRIA4	-2.10475	0.0113951	0.0498315	27.4546	42.8516	5.46428	10.8912
ENSG00000152782	PANK1	0.69239	0.00366153	0.0192343	171.355	181.026	302.721	266.836
ENSG00000152804	HHEX	-0.751179	3.58451e-07	4.41132e-06	817.012	744.219	468.835	458.522
ENSG00000152952	PLOD2	-2.02794	0	0	9985.91	10412.9	2511.38	2490.83
ENSG00000152953	STK32B	-0.878027	1.74056e-09	2.87684e-08	813.225	864.903	478.671	434.561
ENSG00000152977	ZIC1	3.58657	8.51373e-94	2.04581e-91	89.9376	97.0721	1069.91	1178.43
ENSG00000153064	BANK1	-3.33918	0.000150048	0.00115497	34.0816	54.2204	6.55713	2.17825
ENSG00000153094	BCL2L11	0.830729	4.83685e-19	1.72352e-17	1102.92	1127.26	2003.2	1963.69
ENSG00000153132	CLGN	-1.07027	2.92303e-10	5.29337e-09	699.62	649.771	295.071	347.431
ENSG00000153208	MERTK	1.08254	0.000136999	0.0010615	104.138	101.445	225.128	210.201
ENSG00000153233	PTPRR	-3.77762	0.00108178	0.0067339	28.4013	31.4828	4.37142	0
ENSG00000153294	GPR115	-3.09212	0.00417824	0.0214669	19.8809	35.8554	1.09286	5.44562
ENSG00000153404	PLEKHG4B	-0.855845	5.41976e-15	1.4873e-13	1450.36	1534.79	845.87	803.774
ENSG00000153707	PTPRD	-1.40057	0.000515105	0.00351332	142.953	116.312	39.3428	58.8127
ENSG00000153898	MCOLN2	-2.83046	0.00341726	0.0181547	35.0283	27.1102	6.55713	2.17825
ENSG00000153904	DDAH1	-0.596037	1.58923e-20	6.04196e-19	6040.97	5572.46	3988.92	3693.22
ENSG00000154027	AK5	0.622869	7.60138e-09	1.17165e-07	937.244	969.846	1533.28	1403.88
ENSG00000154035	C17orf103	0.688941	0.000540947	0.00367487	300.108	323.574	427.306	578.325
ENSG00000154122	ANKH	0.938454	7.27419e-28	3.95189e-26	1316.88	1272.43	2441.44	2520.23
ENSG00000154146	NRGN	0.505641	6.79624e-06	6.92293e-05	844.467	872.774	1211.98	1226.35
ENSG00000154229	PRKCA	0.537145	2.09791e-31	1.33292e-29	6461.31	6281.7	9201.84	9288.06
ENSG00000154310	TNIK	0.72929	1.86725e-06	2.07702e-05	498.917	429.391	735.492	802.685
ENSG00000154518	ATP5G3	0.918237	9.0762e-49	9.2454e-47	2587.36	2700.53	5014.02	4980.57
ENSG00000154529	CNTNAP3B	-2.69304	1.51434e-08	2.25981e-07	106.032	140.798	20.7643	17.426
ENSG00000154639	CXADR	-1.27397	0.00645753	0.0310366	80.4705	93.574	31.6928	40.2976
ENSG00000154640	BTG3	-0.512157	2.57859e-05	0.000235299	1106.71	1239.2	856.799	788.526
ENSG00000154678	PDE1C	-1.69459	3.18691e-47	3.12735e-45	1603.73	1616.99	519.106	475.948
ENSG00000154734	ADAMTS1	-1.01193	3.28252e-13	7.93861e-12	1222.2	1235.7	688.499	530.404
ENSG00000154760	SLFN13	-2.26829	3.35155e-07	4.15189e-06	152.421	199.391	18.5785	54.4562
ENSG00000154917	RAB6B	-2.14036	1.16971e-10	2.19239e-09	261.292	195.893	53.5499	50.0997
ENSG00000154920	EME1	-0.64573	0.00720892	0.0341032	259.399	310.456	182.507	181.884
ENSG00000154928	EPHB1	-0.680893	0.00158806	0.00939258	343.656	340.189	206.55	220.003
ENSG00000154930	ACSS1	-0.779125	0.00587612	0.0286887	217.744	264.98	115.843	165.547
ENSG00000155011	DKK2	1.411	0.000275546	0.00199867	63.4297	45.4752	170.485	118.715
ENSG00000155511	GRIA1	-0.990488	8.20647e-05	0.000670816	270.76	275.475	139.885	135.051
ENSG00000155657	TTN	0.709736	3.68897e-08	5.26598e-07	597.375	621.786	966.084	1028.13
ENSG00000155961	RAB39B	2.97322	0.0101604	0.0454066	6.62698	0	28.4142	22.8716
ENSG00000156011	PSD3	0.938354	1.64423e-46	1.5804e-44	2884.63	2648.93	5396.52	5204.93
ENSG00000156049	GNA14	-2.99139	0.000355015	0.00250623	60.5895	34.9809	9.8357	2.17825
ENSG00000156299	TIAM1	0.545168	2.75696e-08	3.99262e-07	1299.84	1183.23	1855.67	1766.56
ENSG00000156427	FGF18	2.51835	0.000604428	0.0040273	8.5204	7.87071	56.8285	37.0302
ENSG00000156463	SH3RF2	-0.899885	7.48037e-08	1.01671e-06	648.497	595.55	332.228	334.361
ENSG00000156466	GDF6	-1.91303	2.26852e-16	6.91365e-15	458.208	470.493	144.257	102.378
ENSG00000156509	FBXO43	-0.939148	0.00212801	0.0121122	228.157	225.627	88.5213	148.121
ENSG00000156510	HKDC1	-2.11641	0.00349938	0.0185332	43.5487	46.3497	13.1143	7.62387
ENSG00000156515	HK1	-0.697286	1.63501e-53	1.7921e-51	12171.9	11803.4	7207.38	7578.13
ENSG00000156587	UBE2L6	0.696349	5.94378e-09	9.24731e-08	697.726	729.352	1126.73	1186.06
ENSG00000156675	RAB11FIP1	-0.591713	9.32484e-05	0.000752693	693.94	759.086	457.906	506.443
ENSG00000156711	MAPK13	-0.774202	1.13665e-05	0.000111599	542.466	521.216	320.207	301.688
ENSG00000156804	FBXO32	0.99583	7.82522e-05	0.000643563	140.113	175.779	276.492	353.966
ENSG00000156869	FRRS1	-1.43892	0.0026774	0.0147336	104.138	73.4599	32.7857	32.6737
ENSG00000156966	B3GNT7	1.2714	1.64477e-05	0.000155775	93.7244	83.0797	208.735	217.825
ENSG00000157168	NRG1	-0.859586	1.7934e-12	4.08428e-11	1280.9	1198.1	715.82	650.208
ENSG00000157404	KIT	-2.49171	0.00742093	0.0349298	24.6145	36.73	7.64999	3.26737
ENSG00000157617	C2CD2	0.689557	4.1843e-12	9.19418e-11	1094.4	1082.66	1826.16	1684.88
ENSG00000157782	CABP1	-3.3195	0.00253738	0.0140663	25.5612	28.8593	1.09286	4.3565
ENSG00000157796	WDR19	0.724239	6.20226e-10	1.07638e-08	726.128	802.812	1267.71	1259.03
ENSG00000157827	FMNL2	0.746025	1.52032e-37	1.20743e-35	3639.16	3479.73	6083.93	5854.05
ENSG00000157833	GAREML	-1.44058	6.01591e-16	1.8041e-14	682.579	614.79	246.985	230.894
ENSG00000157927	RADIL	0.862853	0.00344307	0.0182608	117.392	115.437	245.892	177.527
ENSG00000158023	WDR66	-0.785007	0.00328377	0.0175399	221.531	302.585	146.443	157.923
ENSG00000158089	GALNT14	-2.92413	6.36601e-13	1.51036e-11	180.822	167.034	24.0428	21.7825
ENSG00000158186	MRAS	-0.689092	4.8216e-09	7.58785e-08	1276.17	1183.23	747.513	777.635
ENSG00000158234	FAIM	-1.03793	3.36332e-05	0.000298055	298.214	320.075	171.578	129.606
ENSG00000158246	FAM46B	-0.718895	1.73891e-05	0.000164029	578.441	579.809	361.735	341.985
ENSG00000158270	COLEC12	2.39598	0	0	1847.03	1697.45	8971.25	9676.87
ENSG00000158286	RNF207	-0.57749	0.00101232	0.00635219	518.798	612.166	356.271	401.887
ENSG00000158292	GPR153	0.661562	0.000442012	0.00306724	318.095	306.083	443.699	543.473
ENSG00000158296	SLC13A3	-1.08214	0.0025369	0.0140663	125.913	162.661	69.9427	66.4366
ENSG00000158560	DYNC1I1	-5.26058	0.00313384	0.0168835	20.8277	20.9886	0	1.08912
ENSG00000158747	NBL1	1.06167	3.60802e-10	6.41604e-09	289.694	312.205	609.813	646.94
ENSG00000158859	ADAMTS4	0.919176	0.00257695	0.0142519	90.8843	100.57	177.043	185.151
ENSG00000159167	STC1	0.940299	1.1403e-105	3.28811e-103	6398.82	6589.53	12507.7	12418.2
ENSG00000159200	RCAN1	-0.55658	2.38584e-11	4.87652e-10	2346.9	2467.9	1628.35	1645.67
ENSG00000159208	C1orf51	-1.52227	1.87829e-09	3.09629e-08	332.296	300.836	107.1	113.269
ENSG00000159263	SIM2	-2.41187	6.18062e-41	5.43866e-39	800.918	795.816	159.557	140.497
ENSG00000159348	CYB5R1	-0.621413	6.60555e-07	7.86581e-06	1128.48	1031.94	684.127	719.912
ENSG00000159388	BTG2	-0.541641	0.00142971	0.00859705	534.892	636.653	407.635	397.531
ENSG00000159399	HK2	-2.30738	7.20169e-164	3.06776e-161	4792.25	4594.74	1024.01	872.389
ENSG00000159403	C1R	-1.00304	0.000163599	0.00124902	245.198	268.479	115.843	140.497
ENSG00000159640	ACE	1.64516	2.04666e-05	0.000190564	45.4422	41.1026	131.143	139.408
ENSG00000159674	SPON2	2.76027	1.99777e-97	5.06003e-95	237.625	232.623	1537.65	1647.85
ENSG00000159784	FAM131B	1.16745	2.60033e-15	7.36224e-14	407.086	365.551	864.449	870.211
ENSG00000160097	FNDC5	1.72965	0.00128438	0.0078236	23.6678	20.114	63.3856	81.6844
ENSG00000160124	CCDC58	-0.620465	0.00148914	0.00890299	426.02	409.277	257.914	285.351
ENSG00000160223	ICOSLG	1.55195	5.15319e-05	0.000439628	49.229	61.2166	202.178	121.982
ENSG00000160256	FAM207A	-0.527289	0.000539744	0.00366936	852.04	700.493	530.035	546.741
ENSG00000160446	ZDHHC12	-0.566966	1.40443e-06	1.59245e-05	1124.69	1189.35	774.834	787.437
ENSG00000160447	PKN3	-0.595503	8.32209e-09	1.27749e-07	1595.21	1589.88	1102.69	1005.26
ENSG00000160539	PPAPDC3	-2.60579	0.000234074	0.00172523	51.1224	55.095	6.55713	10.8912
ENSG00000160801	PTH1R	-1.28503	0.000551849	0.00373674	195.969	128.555	55.7356	77.3279
ENSG00000160886	LY6K	-1.12632	1.47935e-05	0.000141756	303.894	253.612	124.586	130.695
ENSG00000161277	THAP8	-0.641781	0.00852584	0.0391091	266.973	316.577	167.207	206.934
ENSG00000161381	PLXDC1	0.758757	0.000136539	0.00105845	243.305	251.863	442.606	395.352
ENSG00000161513	FDXR	0.538039	6.6749e-06	6.81785e-05	847.307	864.029	1152.96	1332
ENSG00000161682	FAM171A2	0.628093	2.02482e-14	5.35279e-13	1732.48	1804.14	2623.95	2842.62
ENSG00000161798	AQP5	0.994838	0.000958238	0.00606355	89.9376	132.053	240.428	202.577
ENSG00000161888	SPC24	-0.57345	6.36339e-08	8.75047e-07	1703.13	1807.64	1088.48	1271.01
ENSG00000161912	ADCY10P1	0.748153	0.000921289	0.0058495	201.65	186.273	346.435	304.955
ENSG00000161958	FGF11	-2.52638	0.00264614	0.0146001	51.1224	30.6083	3.27857	10.8912
ENSG00000161980	POLR3K	-0.61035	0.00543949	0.0267732	332.296	332.319	233.871	201.488
ENSG00000161981	SNRNP25	-0.501124	1.43787e-05	0.00013856	1326.34	1191.1	875.377	902.885
ENSG00000162039	MEIOB	-1.90089	0.00172214	0.0101122	66.2698	55.9695	13.1143	19.6042
ENSG00000162063	CCNF	-0.530307	1.47504e-09	2.45748e-08	2386.66	2241.4	1543.11	1660.92
ENSG00000162073	PAQR4	-0.540177	0.000581339	0.00389309	619.149	634.029	418.564	443.274
ENSG00000162105	SHANK2	-2.26484	0.00151108	0.00900834	54.9093	60.3421	4.37142	19.6042
ENSG00000162407	PPAP2B	0.541668	8.13241e-12	1.73606e-10	1780.76	1812.89	2663.29	2568.16
ENSG00000162409	PRKAA2	-0.78805	0.000412905	0.00288341	352.177	327.946	183.6	210.201
ENSG00000162433	AK4	-8.28762	4.61013e-15	1.27633e-13	2833.51	2968.13	16.3928	2.17825
ENSG00000162490	DRAXIN	1.41191	0.00265827	0.0146541	43.5487	27.1102	84.1499	103.467
ENSG00000162493	PDPN	-2.17352	0.00776304	0.0362127	38.8152	59.4676	2.18571	19.6042
ENSG00000162542	TMCO4	0.739457	1.75967e-08	2.60312e-07	564.24	622.66	978.105	1004.17
ENSG00000162591	MEGF6	-1.61989	6.52238e-21	2.55217e-19	694.886	689.999	226.221	224.36
ENSG00000162595	DIRAS3	-0.722122	4.44732e-05	0.000383599	521.638	520.341	303.814	327.827
ENSG00000162607	USP1	-0.509678	5.23678e-11	1.01713e-09	2957.53	3191.13	2217.4	2102.01
ENSG00000162618	ELTD1	0.890084	1.20137e-11	2.51871e-10	635.243	607.794	1244.76	1058.63
ENSG00000162624	LHX8	-0.806504	0.00434669	0.0221748	220.584	210.76	137.7	108.912
ENSG00000162639	HENMT1	-1.79793	2.31819e-05	0.000213513	108.872	133.802	32.7857	37.0302
ENSG00000162692	VCAM1	3.96351	3.59826e-10	6.40477e-09	10.4138	2.62357	99.4498	101.289
ENSG00000162745	OLFML2B	0.978671	2.42451e-08	3.5419e-07	309.575	391.786	643.692	739.516
ENSG00000162804	SNED1	2.54285	8.04371e-280	7.53816e-277	1131.32	1302.16	7124.32	7067.33
ENSG00000162825	NBPF8	-1.98513	0.010925	0.0481128	55.856	34.9809	18.5785	4.3565
ENSG00000162849	KIF26B	0.62405	8.43076e-05	0.000687033	539.626	462.623	844.777	699.218
ENSG00000162878	PKDCC	1.36213	3.50719e-64	5.01795e-62	1242.09	1310.04	3217.37	3344.7
ENSG00000162946	DISC1	0.644951	0.00136069	0.00822691	253.719	272.851	378.128	445.452
ENSG00000162951	LRRTM1	-0.903675	0.000704176	0.00460859	279.28	273.726	120.214	175.349
ENSG00000162998	FRZB	0.84614	9.17007e-05	0.000742439	210.17	202.015	399.985	340.896
ENSG00000163017	ACTG2	2.77886	0	0	912.63	843.04	6201.95	5840.98
ENSG00000163083	INHBB	-2.31077	3.20658e-06	3.42455e-05	104.138	96.1975	22.95	17.426
ENSG00000163132	MSX1	1.94692	0	0	3343.79	3526.08	12830.1	13662
ENSG00000163293	NIPAL1	-1.24405	8.28018e-06	8.29922e-05	237.625	237.87	102.728	98.0212
ENSG00000163328	GPR155	-1.01045	4.95061e-08	6.93105e-07	499.864	552.699	267.75	254.855
ENSG00000163347	CLDN1	-1.38289	2.59204e-22	1.11684e-20	1044.22	987.337	369.385	409.511
ENSG00000163395	IGFN1	2.47122	0.000166688	0.00127001	15.1474	6.99618	54.6428	67.5257
ENSG00000163412	EIF4E3	-0.688862	0.00523322	0.0259145	308.628	263.231	195.621	159.012
ENSG00000163491	NEK10	1.4087	0.00999173	0.044717	28.4013	20.9886	73.2213	57.7236
ENSG00000163516	ANKZF1	-0.596351	1.12143e-10	2.10822e-09	1937.92	1972.92	1332.19	1254.67
ENSG00000163520	FBLN2	2.07083	0	0	4209.08	4229.19	17607	17845.3
ENSG00000163565	IFI16	0.581206	7.50726e-19	2.63007e-17	2643.22	2740.76	4043.56	4012.34
ENSG00000163590	PPM1L	-1.65203	3.73019e-05	0.0003266	135.38	135.551	51.3642	34.852
ENSG00000163623	NKX6-1	1.86605	0.000109363	0.00086745	24.6145	25.3612	96.1713	86.0409
ENSG00000163629	PTPN13	0.692669	5.59598e-24	2.57072e-22	2291.04	2284.25	3743.03	3651.84
ENSG00000163659	TIPARP	0.650817	2.11377e-21	8.57542e-20	2442.52	2599.96	4000.94	3917.58
ENSG00000163661	PTX3	0.876063	3.59661e-86	7.57431e-84	7435.47	7949.41	14139.4	14102
ENSG00000163694	RBM47	1.39141	0.00688982	0.0328339	29.3481	28.8593	59.0142	93.6647
ENSG00000163701	IL17RE	-0.610167	0.00354193	0.0187109	355.964	373.421	253.542	224.36
ENSG00000163704	PRRT3	0.629715	7.69933e-05	0.000634323	498.917	411.9	686.313	722.09
ENSG00000163734	CXCL3	2.1227	0.00856524	0.0392227	11.3605	5.24714	33.8785	38.1194
ENSG00000163739	CXCL1	3.30011	5.4231e-74	9.41159e-72	101.298	94.4485	1014.17	912.687
ENSG00000163794	UCN	2.05254	0.00104318	0.00651747	15.1474	12.2433	61.1999	52.278
ENSG00000163818	LZTFL1	0.522497	0.000106552	0.000849106	585.068	631.406	899.42	848.428
ENSG00000163823	CCR1	6.40548	0.00112094	0.00694999	0	0	17.4857	10.8912
ENSG00000163827	LRRC2	-1.01619	0.0109643	0.0482401	125.913	101.445	50.2713	62.0801
ENSG00000163931	TKT	0.650637	2.15224e-79	4.07469e-77	16385.7	16270.5	25133.5	26131.4
ENSG00000164038	SLC9B2	0.519406	0.00369442	0.0193745	325.669	346.311	500.528	462.878
ENSG00000164039	BDH2	0.628174	6.21021e-05	0.000521263	428.86	440.76	713.635	630.603
ENSG00000164045	CDC25A	-0.647961	1.91746e-05	0.000179336	677.846	710.113	439.328	446.541
ENSG00000164056	SPRY1	0.706067	5.0496e-06	5.24638e-05	500.81	420.646	770.463	731.892
ENSG00000164086	DUSP7	0.511494	5.17323e-12	1.12877e-10	2276.84	2139.08	3116.82	3176.98
ENSG00000164096	C4orf3	-1.06424	1.83647e-63	2.5497e-61	5989.84	6532.69	2950.71	3038.66
ENSG00000164105	SAP30	-0.838115	6.51686e-10	1.12993e-08	956.179	945.359	505.992	557.632
ENSG00000164107	HAND2	-1.84752	3.24045e-65	4.78235e-63	2002.3	1920.45	557.356	532.582
ENSG00000164109	MAD2L1	-0.561115	2.55338e-11	5.18505e-10	2313.76	2265.89	1542.02	1561.81
ENSG00000164112	TMEM155	2.71588	0.00827707	0.0381735	8.5204	0.874523	19.6714	41.3867
ENSG00000164125	FAM198B	1.36548	5.03012e-16	1.51332e-14	271.706	334.068	742.049	820.111
ENSG00000164161	HHIP	-1.81025	5.56905e-15	1.52158e-13	429.807	389.163	119.121	114.358
ENSG00000164176	EDIL3	-0.551947	1.1864e-22	5.25692e-21	7347.43	7787.63	5352.81	4971.85
ENSG00000164220	F2RL2	0.607195	5.22406e-15	1.4378e-13	2239.92	2369.96	3699.32	3324.01
ENSG00000164251	F2RL1	0.505676	1.60378e-06	1.80321e-05	974.166	982.964	1407.6	1371.21
ENSG00000164308	ERAP2	1.45378	0.00154281	0.0091596	32.1882	48.0988	80.8713	139.408
ENSG00000164330	EBF1	0.976025	2.15754e-06	2.37178e-05	198.809	214.258	401.078	411.689
ENSG00000164434	FABP7	5.42383	0.00284714	0.0155444	0.946712	0	10.9286	28.3172
ENSG00000164463	CREBRF	0.595028	0.000709588	0.00463893	415.606	357.68	634.949	532.582
ENSG00000164484	TMEM200A	0.661565	2.29558e-13	5.64647e-12	1265.75	1290.8	1999.93	2044.29
ENSG00000164506	STXBP5	0.825744	2.00767e-18	6.89188e-17	1227.88	1127.26	2122.32	2050.82
ENSG00000164684	ZNF704	-1.33904	0.000491036	0.00336631	132.54	124.182	51.3642	50.0997
ENSG00000164695	CHMP4C	-2.0027	0.00248915	0.0138316	56.8027	52.4714	8.74284	18.5151
ENSG00000164761	TNFRSF11B	0.727668	2.70981e-12	6.08264e-11	1014.87	1129.01	1849.11	1702.3
ENSG00000164823	OSGIN2	0.514042	0.00217392	0.0123343	517.851	410.151	627.299	697.04
ENSG00000164879	CA3	-2.16103	0.0107557	0.0475794	45.4422	37.6045	16.3928	2.17825
ENSG00000164929	BAALC	1.29548	0.000121464	0.000952952	69.1099	67.3383	150.814	184.062
ENSG00000164932	CTHRC1	-2.8369	2.5244e-116	8.30086e-114	1976.73	2138.21	268.842	307.133
ENSG00000164946	FREM1	-2.99936	0.00186485	0.0107879	31.2415	38.479	1.09286	7.62387
ENSG00000164975	SNAPC3	-0.55481	3.56935e-12	7.92659e-11	2599.67	2581.59	1729.99	1797.06
ENSG00000164976	KIAA1161	-0.724882	0.000789531	0.00509053	409.926	471.368	221.85	311.49
ENSG00000165029	ABCA1	0.771064	5.74033e-21	2.26507e-19	1805.38	1657.22	2867.65	3039.75
ENSG00000165124	SVEP1	-0.615602	0.00385633	0.020036	348.39	410.151	227.314	267.925
ENSG00000165169	DYNLT3	-0.519038	0.000174057	0.00131943	946.712	1153.5	689.592	776.546
ENSG00000165194	PCDH19	-2.39682	2.99414e-09	4.85142e-08	184.609	137.3	29.5071	31.5846
ENSG00000165195	PIGA	-0.750735	0.000350878	0.0024817	378.685	361.178	213.107	226.538
ENSG00000165209	STRBP	-0.685418	0.000395585	0.00277279	463.889	429.391	296.164	259.212
ENSG00000165244	ZNF367	-0.628084	0.000807621	0.0051982	506.491	454.752	288.514	333.272
ENSG00000165300	SLITRK5	1.00632	9.41368e-05	0.000758232	131.593	193.27	297.257	356.144
ENSG00000165424	ZCCHC24	0.645981	3.67795e-32	2.3936e-30	4310.38	4126	6512.32	6687.23
ENSG00000165480	SKA3	-0.548954	1.57017e-05	0.000149314	966.593	948.858	652.435	656.742
ENSG00000165490	C11orf82	-0.591952	0.0107696	0.0476074	280.227	290.342	190.157	188.419
ENSG00000165495	PKNOX2	1.84468	2.25352e-45	2.13322e-43	411.82	504.6	1554.04	1740.42
ENSG00000165507	C10orf10	-0.734667	3.03369e-10	5.47436e-09	1368	1261.06	759.534	820.111
ENSG00000165568	AKR1E2	-1.63648	0.000665838	0.00439423	106.032	83.9542	24.0428	37.0302
ENSG00000165626	BEND7	0.70976	0.000170611	0.00129569	265.079	285.095	452.442	447.63
ENSG00000165655	ZNF503	1.01185	4.13127e-10	7.32568e-09	579.387	444.258	916.906	1145.76
ENSG00000165661	QSOX2	-0.640697	3.37521e-09	5.42552e-08	1534.62	1447.34	913.627	998.727
ENSG00000165801	ARHGEF40	0.724732	2.2847e-57	2.67638e-55	6047.59	5980.86	9844.44	10033
ENSG00000165804	ZNF219	0.607644	0.00118412	0.00728868	387.205	334.942	618.556	481.393
ENSG00000165891	E2F7	-0.573881	3.15882e-13	7.65923e-12	3092.91	2996.12	2140.9	1949.53
ENSG00000165948	IFI27L1	-0.500214	0.00215391	0.0122336	621.99	558.82	419.656	414.957
ENSG00000165983	PTER	-1.68801	1.83583e-06	2.04572e-05	159.048	188.897	60.107	47.9215
ENSG00000166033	HTRA1	0.972198	4.60283e-65	6.73992e-63	3234.91	3413.26	6518.88	6526.04
ENSG00000166106	ADAMTS15	0.66659	4.31779e-10	7.63475e-09	901.269	982.089	1485.19	1505.17
ENSG00000166250	CLMP	1.21829	6.68417e-54	7.4131e-52	1864.08	1635.36	4019.52	4119.07
ENSG00000166265	CYYR1	1.10796	0.000788881	0.00508985	67.2165	100.57	182.507	179.706
ENSG00000166341	DCHS1	0.956201	6.43806e-106	1.88545e-103	6912.89	6641.13	12978.7	13315.6
ENSG00000166342	NETO1	-1.11412	6.04411e-36	4.44254e-34	2442.52	2481.02	1103.78	1170.81
ENSG00000166394	CYB5R2	-2.72445	1.42703e-30	8.79831e-29	546.253	492.356	88.5213	68.6149
ENSG00000166396	SERPINB7	-1.22106	6.53943e-29	3.73684e-27	1741	1786.65	804.342	709.02
ENSG00000166415	WDR72	-8.83202	5.96861e-33	3.98113e-31	950.498	1038.06	3.27857	1.08912
ENSG00000166426	CRABP1	1.86381	0.000685304	0.0045069	17.9875	22.7376	88.5213	59.9019
ENSG00000166450	PRTG	0.625398	0.00172381	0.010118	263.186	265.855	438.235	377.926
ENSG00000166482	MFAP4	2.41735	4.9376e-123	1.74614e-120	475.249	468.744	2431.6	2610.63
ENSG00000166492	FAM86GP	-1.75754	7.9494e-05	0.000652631	104.138	117.186	38.2499	27.2281
ENSG00000166510	CCDC68	-0.717452	0.000827958	0.00530907	388.152	379.543	205.457	261.39
ENSG00000166562	SEC11C	-0.696114	0.00595475	0.0290273	312.415	307.832	151.907	230.894
ENSG00000166592	RRAD	1.09664	0.00522751	0.0258931	71.9501	61.2166	101.636	182.973
ENSG00000166741	NNMT	-1.42796	2.72331e-05	0.000247781	172.302	165.285	59.0142	66.4366
ENSG00000166750	SLFN5	0.633217	6.24352e-22	2.63564e-20	2826.88	2743.38	4436.99	4201.84
ENSG00000166801	FAM111A	-0.586445	3.74878e-09	5.99517e-08	1700.29	1623.99	1127.83	1085.86
ENSG00000166825	ANPEP	1.2387	6.11818e-97	1.52897e-94	2629.02	2766.12	6427.08	6307.12
ENSG00000166831	RBPMS2	2.15431	8.00645e-09	1.23105e-07	31.2415	70.8364	248.078	208.023
ENSG00000166923	GREM1	-0.506913	1.27124e-36	9.64649e-35	15954.9	15377.6	10844.4	11203.8
ENSG00000166965	RCCD1	-0.526103	6.29105e-05	0.00052734	1101.97	1101.9	686.313	844.072
ENSG00000166979	EVA1C	-1.33838	2.18664e-07	2.78425e-06	290.64	346.311	110.378	141.586
ENSG00000167105	TMEM92	-0.827403	0.00280502	0.0153458	235.731	211.635	136.607	115.447
ENSG00000167136	ENDOG	-0.628486	0.000538614	0.00366301	489.45	505.474	299.442	344.163
ENSG00000167173	C15orf39	-0.568295	1.9148e-05	0.000179266	959.966	879.77	630.578	609.91
ENSG00000167191	GPRC5B	-1.19474	2.80419e-05	0.000253785	254.665	230	120.214	91.4865
ENSG00000167244	IGF2	-2.21171	4.63561e-219	2.99604e-216	6205.69	6765.31	1372.63	1427.84
ENSG00000167383	ZNF229	-5.43807	1.43439e-24	6.80625e-23	274.546	245.741	3.27857	8.713
ENSG00000167397	VKORC1	-0.736484	0.00232294	0.0130512	298.214	276.349	186.878	157.923
ENSG00000167513	CDT1	-0.627917	5.85961e-07	7.00873e-06	1388.83	1192.85	779.206	890.904
ENSG00000167553	TUBA1C	-0.595705	2.58601e-44	2.38767e-42	13227.5	12993.7	8879.45	8471.21
ENSG00000167555	ZNF528	-4.54287	3.35995e-07	4.15954e-06	74.7902	52.4714	4.37142	1.08912
ENSG00000167612	ANKRD33	-2.74798	1.80772e-05	0.000170005	67.2165	64.7147	9.8357	9.80212
ENSG00000167617	CDC42EP5	0.529486	8.15843e-08	1.10566e-06	1254.39	1163.99	1691.74	1798.15
ENSG00000167637	ZNF283	0.838623	0.00179506	0.0104422	120.232	166.159	250.264	262.479
ENSG00000167654	ATCAY	-1.17746	0.000592955	0.00395789	144.847	175.779	66.6642	75.1496
ENSG00000167680	SEMA6B	1.10198	1.46125e-18	5.04386e-17	616.309	563.193	1204.33	1326.55
ENSG00000167695	FAM57A	-0.52315	3.88303e-06	4.09334e-05	1295.1	1255.82	848.056	926.845
ENSG00000167771	RCOR2	-0.542114	4.91452e-05	0.000420991	894.642	873.649	628.392	585.949
ENSG00000167772	ANGPTL4	-1.17837	1.53985e-09	2.55863e-08	656.071	546.577	231.685	299.509
ENSG00000167785	ZNF558	11.1782	2.27661e-14	5.98465e-13	0	0	390.149	385.55
ENSG00000167800	TBX10	-4.02683	3.5307e-05	0.000310685	54.9093	34.1064	4.37142	1.08912
ENSG00000167874	TMEM88	-1.00851	7.62317e-05	0.000628325	319.042	260.608	134.421	153.567
ENSG00000167900	TK1	-0.533377	4.05497e-22	1.72732e-20	6418.7	6140.03	4292.74	4383.73
ENSG00000167925	GHDC	-1.72909	1.83213e-14	4.85022e-13	471.462	404.03	126.771	137.23
ENSG00000167972	ABCA3	-1.76529	1.85393e-15	5.31318e-14	467.676	481.862	158.464	120.893
ENSG00000167992	VWCE	0.855214	0.00229302	0.0129102	123.073	125.931	196.714	253.766
ENSG00000168003	SLC3A2	-0.692212	8.62083e-34	5.94045e-32	5616.84	5545.35	3456.7	3451.44
ENSG00000168010	ATG16L2	0.633086	6.07702e-07	7.26413e-06	622.936	662.014	996.684	996.549
ENSG00000168016	TRANK1	-0.633559	5.56651e-08	7.72838e-07	1452.26	1362.51	837.127	976.945
ENSG00000168056	LTBP3	0.50657	8.71775e-23	3.89968e-21	6273.86	6053.45	8454.33	9057.16
ENSG00000168078	PBK	-0.558113	8.17054e-11	1.55948e-09	2234.24	2261.52	1486.28	1567.25
ENSG00000168209	DDIT4	-1.03648	3.45386e-26	1.74021e-24	1970.11	1984.29	997.777	930.113
ENSG00000168297	PXK	0.882216	1.63109e-14	4.33024e-13	697.726	719.732	1328.91	1284.08
ENSG00000168389	MFSD2A	-0.743648	0.00749934	0.0352104	284.013	222.129	125.678	176.438
ENSG00000168398	BDKRB2	1.70801	1.96928e-05	0.000183725	46.3889	35.8554	120.214	148.121
ENSG00000168404	MLKL	0.600797	0.00058789	0.00393108	353.123	349.809	569.378	496.641
ENSG00000168461	RAB31	0.531339	3.43193e-31	2.17313e-29	6285.22	6208.24	9012.78	9043
ENSG00000168476	REEP4	-0.568887	4.00182e-09	6.36724e-08	1740.06	1699.2	1175.91	1142.49
ENSG00000168496	FEN1	-0.622575	1.30491e-13	3.26107e-12	2361.1	2308.74	1517.98	1514.97
ENSG00000168497	SDPR	-2.29394	7.37938e-31	4.62581e-29	622.936	618.288	124.586	128.517
ENSG00000168505	GBX2	-1.87158	0.00027687	0.00200672	92.7777	90.9504	33.8785	16.3369
ENSG00000168528	SERINC2	-1.24908	1.29638e-12	2.99975e-11	621.99	674.257	252.45	292.975
ENSG00000168542	COL3A1	1.25315	0	0	13937.5	14020.4	32951.8	33689.9
ENSG00000168546	GFRA2	-4.01371	8.30504e-22	3.46685e-20	228.157	230	13.1143	15.2477
ENSG00000168672	FAM84B	-0.666365	0.00266607	0.0146885	324.722	329.695	193.435	218.914
ENSG00000168702	LRP1B	-1.74124	0.0061936	0.0299721	44.4954	61.2166	16.3928	15.2477
ENSG00000168779	SHOX2	1.51781	2.75101e-05	0.000249816	66.2698	48.9733	186.878	142.675
ENSG00000168890	TMEM150A	0.567364	0.00132329	0.00802667	328.509	361.178	533.313	489.017
ENSG00000168916	ZNF608	0.697236	6.99549e-16	2.08784e-14	1538.41	1431.59	2363.85	2450.53
ENSG00000169026	MFSD7	-1.61014	3.30431e-05	0.000293103	152.421	174.03	69.9427	37.0302
ENSG00000169032	MAP2K1	-1.01421	8.3135e-40	7.08273e-38	3245.33	3176.27	1608.68	1570.52
ENSG00000169071	ROR2	1.60935	1.2935e-06	1.4747e-05	55.856	63.8402	177.043	188.419
ENSG00000169083	AR	0.646828	3.86821e-08	5.50925e-07	1187.18	942.736	1654.58	1678.34
ENSG00000169129	AFAP1L2	0.994116	1.97156e-05	0.000183846	172.302	170.532	304.907	377.926
ENSG00000169189	NSMCE1	0.811958	2.49294e-08	3.6362e-07	469.569	435.512	802.156	786.348
ENSG00000169247	SH3TC2	-0.901662	0.00134061	0.00811858	200.703	247.49	120.214	119.804
ENSG00000169255	B3GALNT1	-0.980235	1.73654e-08	2.57296e-07	562.347	610.417	295.071	299.509
ENSG00000169398	PTK2	0.52863	1.42469e-25	6.93584e-24	5189.87	5410.67	7713.37	7580.31
ENSG00000169429	IL8	2.61818	2.34763e-22	1.01856e-20	54.9093	62.0911	378.128	340.896
ENSG00000169436	COL22A1	1.46141	0.0109858	0.0483121	14.2007	48.9733	107.1	67.5257
ENSG00000169594	BNC1	0.531517	3.49672e-06	3.70905e-05	835.946	844.789	1171.54	1257.94
ENSG00000169683	LRRC45	-0.552761	4.47327e-07	5.44786e-06	1439	1425.47	920.184	1032.49
ENSG00000169710	FASN	0.5244	3.609e-41	3.19073e-39	13261.5	12563.4	18427.7	18713.3
ENSG00000169760	NLGN1	-1.53294	2.2426e-13	5.53067e-12	542.466	534.334	215.292	156.834
ENSG00000169851	PCDH7	-1.27207	3.29235e-09	5.30141e-08	412.766	404.03	162.835	175.349
ENSG00000169862	CTNND2	-2.6524	8.76858e-11	1.66514e-09	165.675	197.642	19.6714	38.1194
ENSG00000169891	REPS2	-2.11561	2.77727e-05	0.000251471	95.6179	107.566	15.3	31.5846
ENSG00000169908	TM4SF1	-0.838433	4.12772e-34	2.87605e-32	4319.85	4297.41	2505.92	2313.3
ENSG00000169946	ZFPM2	-0.715049	5.63023e-05	0.000476421	504.597	555.322	311.464	334.361
ENSG00000169994	MYO7B	-1.13821	0.0107314	0.0475058	93.7244	119.81	33.8785	63.1692
ENSG00000170017	ALCAM	-0.621201	1.20935e-62	1.63071e-60	17731.9	18085.1	11783.2	11503.3
ENSG00000170153	RNF150	-2.31023	4.83523e-36	3.56798e-34	882.335	773.953	185.785	148.121
ENSG00000170214	ADRA1B	-0.846194	0.00642408	0.0309057	167.568	236.121	99.4498	125.249
ENSG00000170271	FAXDC2	0.767642	1.61128e-06	1.81057e-05	397.619	369.049	672.106	632.782
ENSG00000170340	B3GNT2	-0.63366	0.000294235	0.00211865	516.905	507.223	334.414	325.648
ENSG00000170356	OR2A20P	-5.08731	0.00517516	0.025688	16.0941	20.9886	1.09286	0
ENSG00000170365	SMAD1	0.564782	0.00108417	0.00674653	343.656	353.307	530.035	500.997
ENSG00000170379	FAM115C	-2.33928	1.70559e-22	7.48664e-21	447.795	468.744	102.728	78.417
ENSG00000170430	MGMT	-0.805305	2.25214e-11	4.62343e-10	1151.2	1161.37	664.456	658.921
ENSG00000170485	NPAS2	-0.541842	2.17473e-12	4.91097e-11	3396.8	3449.12	2490.62	2212.01
ENSG00000170498	KISS1	-3.25152	2.18056e-88	4.80826e-86	1549.77	1338.89	131.143	172.082
ENSG00000170525	PFKFB3	-1.61637	9.33473e-205	4.99888e-202	10992.3	10486.4	3396.59	3608.27
ENSG00000170549	IRX1	1.49707	0.000573337	0.00385578	33.1349	40.2281	101.636	105.645
ENSG00000170558	CDH2	-0.584841	5.52016e-21	2.18279e-19	5114.14	5188.55	3564.89	3304.4
ENSG00000170561	IRX2	3.2115	1.20031e-28	6.65603e-27	32.1882	61.2166	420.749	448.719
ENSG00000170577	SIX2	-6.50205	4.7524e-05	0.000408036	46.3889	52.4714	0	1.08912
ENSG00000170629	DPY19L2P2	-0.658968	0.00903628	0.0410985	287.8	237.87	174.857	157.923
ENSG00000170689	HOXB9	-6.98772	7.27507e-06	7.33889e-05	60.5895	77.8326	1.09286	0
ENSG00000170727	BOP1	-0.959657	2.56926e-05	0.000234562	399.512	628.782	245.892	283.172
ENSG00000170743	SYT9	-5.79825	0.000588544	0.00393405	27.4546	33.2319	0	1.08912
ENSG00000170779	CDCA4	-0.504442	3.41729e-08	4.90056e-07	1865.02	1912.58	1340.93	1322.2
ENSG00000170891	CYTL1	1.07356	0.001836	0.0106375	71.9501	69.0873	158.464	138.319
ENSG00000170893	TRH	-2.81077	0.000278297	0.0020155	46.3889	45.4752	6.55713	6.53475
ENSG00000170909	OSCAR	-1.25525	0.00476178	0.0239791	108.872	83.9542	40.4356	40.2976
ENSG00000170949	ZNF160	-0.579597	5.6993e-07	6.82569e-06	1202.32	1158.74	795.599	784.17
ENSG00000170954	ZNF415	-0.779253	0.0104129	0.0464023	211.117	189.772	138.793	94.7539
ENSG00000170955	PRKCDBP	-0.503703	6.18434e-26	3.06649e-24	9866.63	9964.32	6769.15	7217.63
ENSG00000170961	HAS2	0.986244	1.28471e-07	1.69216e-06	256.559	317.452	602.163	535.849
ENSG00000171094	ALK	-6.89849	0.000104314	0.000833047	32.1882	15.7414	0	0
ENSG00000171208	NETO2	1.16899	1.43262e-103	3.89154e-101	3199.89	3271.59	7239.07	7313.47
ENSG00000171223	JUNB	0.696466	4.5963e-10	8.09665e-09	1133.21	984.713	1606.5	1824.28
ENSG00000171241	SHCBP1	-0.637117	9.69159e-12	2.06186e-10	2122.53	1958.93	1339.84	1284.08
ENSG00000171246	NPTX1	1.62918	3.83018e-179	1.75095e-176	2528.67	2422.43	7546.17	7766.55
ENSG00000171303	KCNK3	1.89451	1.0607e-29	6.27149e-28	223.424	202.015	796.692	784.17
ENSG00000171310	CHST11	0.862102	1.20156e-06	1.37658e-05	319.042	290.342	526.756	580.504
ENSG00000171314	PGAM1	-1.34107	0	0	46092.5	46780	18838.6	17821.4
ENSG00000171345	KRT19	-0.667486	6.9408e-47	6.74048e-45	13494.4	13105.6	8058.72	8687.95
ENSG00000171388	APLN	-0.738627	3.63509e-12	8.06301e-11	1506.22	1464.83	877.563	902.885
ENSG00000171408	PDE7B	0.777241	3.21535e-06	3.43197e-05	356.91	361.178	654.62	576.147
ENSG00000171425	ZNF581	0.673836	2.24808e-07	2.85667e-06	758.316	653.269	1183.56	1067.34
ENSG00000171444	MCC	0.525059	9.33225e-07	1.09185e-05	1012.03	977.717	1488.47	1374.48
ENSG00000171451	DSEL	0.696781	1.17234e-22	5.2069e-21	2085.61	2146.95	3415.17	3445.99
ENSG00000171476	HOPX	-1.04018	2.09001e-05	0.000194214	311.468	287.718	153	138.319
ENSG00000171492	LRRC8D	0.506536	8.29256e-05	0.000676654	680.686	751.215	1066.63	968.232
ENSG00000171604	CXXC5	0.980388	3.07477e-37	2.40127e-35	1611.3	1697.45	3216.27	3313.12
ENSG00000171723	GPHN	0.517486	0.0042548	0.0218009	328.509	314.828	453.535	467.235
ENSG00000171724	VAT1L	0.588816	1.97658e-27	1.06152e-25	4924.79	4602.61	7142.9	7183.87
ENSG00000171729	TMEM51	1.03079	0.000106959	0.000851267	118.339	142.547	240.428	292.975
ENSG00000171793	CTPS1	-0.644691	1.12677e-17	3.73788e-16	3347.57	3173.64	2030.53	2140.13
ENSG00000171848	RRM2	-0.502062	4.55772e-21	1.82533e-19	7192.17	7165.84	4906.92	5231.07
ENSG00000172115	CYCS	-0.531453	2.31018e-15	6.5805e-14	3746.14	3701.86	2604.27	2548.55
ENSG00000172123	SLFN12	-0.790965	1.22726e-05	0.000119867	529.212	494.106	303.814	287.529
ENSG00000172159	FRMD3	-2.59926	2.22405e-11	4.57075e-10	179.875	183.65	24.0428	35.9411
ENSG00000172164	SNTB1	1.09425	2.18476e-08	3.20415e-07	232.891	216.882	453.535	506.443
ENSG00000172175	MALT1	0.508656	0.000117426	0.000923978	688.259	801.938	1122.36	998.727
ENSG00000172201	ID4	-0.808485	0.00677928	0.0323812	178.928	189.772	101.636	108.912
ENSG00000172216	CEBPB	1.08066	4.1938e-61	5.42099e-59	2700.02	2470.53	5398.71	5533.84
ENSG00000172260	NEGR1	-0.775382	0.000126803	0.000991102	495.13	397.908	262.285	259.212
ENSG00000172296	SPTLC3	1.6019	7.25391e-21	2.82075e-19	263.186	250.114	707.077	850.607
ENSG00000172465	TCEAL1	-0.741103	1.07397e-07	1.43066e-06	984.58	1212.09	688.499	626.247
ENSG00000172548	NIPAL4	-1.2082	2.74597e-05	0.000249601	234.784	229.125	112.564	88.2191
ENSG00000172594	SMPDL3A	0.578476	1.41605e-06	1.60465e-05	777.25	823.801	1130.01	1261.21
ENSG00000172667	ZMAT3	0.616111	9.34765e-29	5.2456e-27	4068.02	3909.99	6130.92	6095.83
ENSG00000172878	METAP1D	0.506487	0.00935021	0.0423107	274.546	340.189	436.049	437.828
ENSG00000172927	MYEOV	-0.879656	4.40769e-06	4.62043e-05	486.61	474.866	241.521	280.994
ENSG00000172939	OXSR1	-0.760563	5.72953e-37	4.40117e-35	5253.3	5160.56	3108.08	3038.66
ENSG00000172986	GXYLT2	0.53564	1.23454e-05	0.00012039	742.222	703.117	1067.72	1027.04
ENSG00000173040	EVC2	-0.72166	0.000195201	0.00146113	533.945	448.63	273.214	322.381
ENSG00000173068	BNC2	0.800586	1.18321e-32	7.80877e-31	2641.33	2491.52	4576.88	4361.95
ENSG00000173156	RHOD	-0.567382	1.54149e-05	0.000147034	976.06	906.006	618.556	651.297
ENSG00000173193	PARP14	0.585214	1.56088e-09	2.59128e-08	1310.25	1505.93	2167.13	2059.54
ENSG00000173207	CKS1B	-0.553723	2.29633e-12	5.17308e-11	2586.42	2624.44	1775.89	1774.18
ENSG00000173227	SYT12	1.48576	0.00125014	0.00763008	34.0816	34.1064	111.471	79.5061
ENSG00000173334	TRIB1	0.678279	2.59695e-08	3.77908e-07	665.538	694.371	1083.02	1093.48
ENSG00000173376	NDNF	-3.91539	1.06136e-05	0.0001047	44.4954	54.2204	2.18571	4.3565
ENSG00000173442	EHBP1L1	0.850214	3.77199e-21	1.5204e-19	1909.52	1766.54	3039.23	3586.49
ENSG00000173535	TNFRSF10C	-0.771956	0.00324239	0.0173459	264.133	251.863	130.05	172.082
ENSG00000173546	CSPG4	-0.515253	6.73678e-27	3.50743e-25	12021.3	11224.5	7957.08	8305.67
ENSG00000173566	NUDT18	-0.662314	0.00658947	0.0315631	273.6	371.672	185.785	222.181
ENSG00000173597	SULT1B1	-3.76959	1.44004e-15	4.16523e-14	175.142	167.034	8.74284	16.3369
ENSG00000173641	HSPB7	-1.57566	0.00125289	0.0076442	72.8968	105.817	28.4142	31.5846
ENSG00000173727	AP000769.1	-2.46445	0.00017635	0.00133333	49.229	83.0797	7.64999	16.3369
ENSG00000173894	CBX2	-0.725396	2.54083e-09	4.14111e-08	1205.16	1122.01	683.035	724.268
ENSG00000174032	SLC25A30	-0.55814	0.00158178	0.00936428	544.359	616.539	352.992	435.65
ENSG00000174130	TLR6	0.86859	0.000455399	0.00314973	177.035	139.924	288.514	289.707
ENSG00000174368	PMS2P2	-3.07543	0.00299166	0.0162107	23.6678	31.4828	3.27857	3.26737
ENSG00000174371	EXO1	-0.643472	3.89043e-05	0.000339155	679.739	649.771	443.699	407.333
ENSG00000174428	GTF2IRD2B	0.552216	0.00168738	0.0099174	418.447	340.189	547.521	564.167
ENSG00000174501	ANKRD36C	0.618766	0.00050059	0.00342304	355.964	327.072	558.449	490.106
ENSG00000174640	SLCO2A1	-2.67717	4.23565e-19	1.51795e-17	313.362	293.84	51.3642	43.565
ENSG00000174740	PABPC5	1.09827	0.00029477	0.00212087	106.032	82.2052	206.55	196.042
ENSG00000174791	RIN1	0.722249	5.40934e-31	3.41371e-29	3474.43	3359.04	5411.82	5860.58
ENSG00000174840	PDE12	-1.36429	5.28589e-26	2.64196e-24	1331.08	1269.81	467.742	542.384
ENSG00000174871	CNIH2	0.588947	0.00494516	0.0247158	258.452	229.125	346.435	386.639
ENSG00000174899	C3orf55	-1.24736	0.00174721	0.0102242	117.392	236.996	57.9213	91.4865
ENSG00000174963	ZIC4	4.0178	1.41204e-16	4.36012e-15	4.73356	17.4905	181.414	182.973
ENSG00000175105	ZNF654	-0.546952	0.00072655	0.00473331	681.632	798.44	454.628	558.721
ENSG00000175183	CSRP2	-1.13673	7.33982e-26	3.62027e-24	2058.15	1843.49	938.763	835.359
ENSG00000175198	PCCA	0.76762	3.72185e-07	4.57434e-06	488.503	480.988	748.606	901.795
ENSG00000175264	CHST1	1.15896	3.79727e-12	8.40286e-11	293.481	299.087	634.949	688.327
ENSG00000175265	GOLGA8A	-0.769807	1.06755e-31	6.8997e-30	4302.8	4397.1	2605.37	2497.36
ENSG00000175274	TP53I11	-0.549951	4.06336e-12	8.94943e-11	2660.26	2596.46	1767.15	1823.2
ENSG00000175567	UCP2	-0.52474	0.00191315	0.0110333	601.162	723.231	502.713	418.224
ENSG00000175643	RMI2	-0.700228	2.33001e-06	2.54792e-05	737.488	820.303	493.971	465.056
ENSG00000175697	GPR156	-2.78472	9.76528e-07	1.13613e-05	71.0034	109.315	14.2071	11.9804
ENSG00000175745	NR2F1	1.87769	5.0597e-85	1.0308e-82	723.288	665.512	2525.59	2575.78
ENSG00000175793	SFN	-2.94118	1.02129e-08	1.54871e-07	104.138	113.688	14.2071	14.1586
ENSG00000175898	CTD-2369P2.2	0.540575	0.00346618	0.0183677	295.374	326.197	449.164	455.254
ENSG00000175899	A2M	-2.1231	1.75672e-10	3.24076e-09	197.863	267.604	48.0856	58.8127
ENSG00000175928	LRRN1	0.654682	3.6257e-06	3.83718e-05	495.13	537.832	805.434	821.2
ENSG00000176014	TUBB6	-0.682234	2.08137e-83	4.19475e-81	22997.5	22855.7	14024.6	14550.7
ENSG00000176155	CCDC57	0.796564	5.96542e-16	1.79183e-14	1229.78	1088.78	1981.35	2044.29
ENSG00000176171	BNIP3	-2.67131	0	0	11607.6	11589.2	1740.92	1900.52
ENSG00000176208	ATAD5	-0.538346	0.00156223	0.00926021	603.055	670.759	488.506	388.818
ENSG00000176435	CLEC14A	-5.85947	0.000483719	0.00332222	27.4546	35.8554	0	1.08912
ENSG00000176490	DIRAS1	-0.834424	0.00248204	0.0138056	292.534	281.596	201.085	120.893
ENSG00000176593	CTD-2368P22.1	-0.578128	0.000105941	0.000844602	772.517	706.615	474.299	516.245
ENSG00000176595	KBTBD11	1.31923	5.23585e-23	2.35337e-21	423.18	469.619	1104.88	1123.98
ENSG00000176597	B3GNT5	0.502715	1.43189e-05	0.000138066	840.68	954.979	1256.78	1288.43
ENSG00000176658	MYO1D	-1.39963	4.08823e-16	1.23391e-14	711.927	750.341	304.907	249.41
ENSG00000176678	FOXL1	-0.882191	8.76032e-21	3.37849e-19	1969.16	2068.25	1097.23	1093.48
ENSG00000176771	NCKAP5	0.952882	0.000595933	0.00397493	119.286	110.19	231.685	212.379
ENSG00000176842	IRX5	5.46638	2.90135e-05	0.000261694	0	1.74905	54.6428	25.0499
ENSG00000176928	GCNT4	-2.75353	3.79472e-09	6.06346e-08	135.38	129.429	14.2071	25.0499
ENSG00000176971	FIBIN	2.23266	2.29738e-07	2.91338e-06	25.5612	27.1102	123.493	124.16
ENSG00000177096	FAM109B	-4.81231	2.0689e-09	3.40152e-08	119.286	64.7147	1.09286	5.44562
ENSG00000177150	FAM210A	-0.597828	4.95504e-05	0.000424075	733.701	714.485	488.506	468.324
ENSG00000177380	PPFIA3	-0.786837	0.00057308	0.00385543	435.487	361.178	268.842	192.775
ENSG00000177406	RP11-218M22.1	-1.27813	0.0043625	0.0222493	88.9909	96.1975	39.3428	37.0302
ENSG00000177409	SAMD9L	1.60453	0.00418046	0.0214669	23.6678	18.365	65.5713	62.0801
ENSG00000177425	PAWR	-0.503796	8.12552e-14	2.06644e-12	3706.38	3788.43	2692.8	2593.21
ENSG00000177494	ZBED2	-5.78206	0.00061529	0.00409095	30.2948	29.7338	0	1.08912
ENSG00000177822	AC108142.1	1.52668	1.12998e-07	1.50146e-06	98.458	77.8326	272.121	235.251
ENSG00000177839	PCDHB9	-0.931502	0.00130337	0.00791611	196.916	221.254	118.028	101.289
ENSG00000178026	FAM211B	0.642035	0.000529965	0.00360811	297.267	292.091	442.606	477.037
ENSG00000178033	FAM26E	-0.817749	6.11683e-05	0.000514346	428.86	384.79	230.592	230.894
ENSG00000178038	ALS2CL	-1.96228	5.19298e-12	1.13177e-10	345.55	305.209	101.636	65.3475
ENSG00000178105	DDX10	-0.541263	1.94526e-06	2.15612e-05	1201.38	1200.72	818.549	832.091
ENSG00000178222	RNF212	-2.14374	4.97036e-14	1.28142e-12	300.108	427.642	95.0784	69.704
ENSG00000178685	PARP10	0.883219	2.45111e-06	2.66634e-05	252.772	264.106	483.042	470.502
ENSG00000178695	KCTD12	-1.55079	1.57896e-05	0.000150074	238.571	193.27	99.4498	47.9215
ENSG00000178718	RPP25	-1.08527	1.44833e-06	1.64025e-05	346.496	366.425	175.95	160.101
ENSG00000178726	THBD	1.17155	1.55872e-24	7.35325e-23	618.203	642.774	1402.13	1438.73
ENSG00000178773	CPNE7	0.73391	2.81035e-13	6.87654e-12	1002.57	1039.81	1652.4	1744.78
ENSG00000178776	C5orf46	-3.85927	3.60061e-62	4.78626e-60	698.673	852.66	57.9213	49.0106
ENSG00000178802	MPI	-0.640669	7.91977e-10	1.36059e-08	1472.14	1507.68	956.248	955.163
ENSG00000178922	HYI	-0.788485	5.5797e-10	9.76474e-09	1528.94	1371.25	747.513	931.202
ENSG00000178996	SNX18	0.696169	6.73809e-18	2.2633e-16	1881.12	1727.18	2981.31	2863.31
ENSG00000179029	TMEM107	-0.610139	0.00178932	0.0104153	427.914	418.022	257.914	296.242
ENSG00000179046	TRIML2	-0.93571	2.78026e-10	5.05926e-09	886.122	787.945	430.585	444.363
ENSG00000179059	ZFP42	-5.12523	4.3689e-12	9.56616e-11	117.392	111.064	2.18571	4.3565
ENSG00000179104	TMTC2	1.59604	2.47612e-05	0.000226611	57.7494	40.2281	153	142.675
ENSG00000179163	FUCA1	-0.734689	0.000824895	0.00529305	332.296	366.425	195.621	224.36
ENSG00000179242	CDH4	-0.7199	1.32611e-17	4.37592e-16	3291.72	2898.17	1848.02	1909.24
ENSG00000179294	C17orf96	-1.93757	2.0776e-06	2.29196e-05	176.088	125.057	46.9928	31.5846
ENSG00000179431	FJX1	0.633365	1.55297e-12	3.56271e-11	1565.86	1602.13	2307.02	2607.36
ENSG00000179532	DNHD1	0.655014	1.25031e-05	0.000121738	468.622	439.885	699.427	730.803
ENSG00000179772	FOXS1	3.05297	0.0034041	0.0180973	1.89342	4.37262	26.2285	26.139
ENSG00000179862	CITED4	0.573361	5.56553e-06	5.73788e-05	706.247	837.793	1142.03	1156.65
ENSG00000179954	SSC5D	1.02898	1.47038e-26	7.50935e-25	1036.65	964.599	2070.96	2011.61
ENSG00000180263	FGD6	0.745201	4.5917e-08	6.47084e-07	562.347	571.938	889.584	1011.8
ENSG00000180318	ALX1	1.94101	2.40086e-15	6.81968e-14	99.4047	94.4485	396.706	347.431
ENSG00000180353	HCLS1	2.36855	0.000107753	0.000857222	7.57369	20.9886	67.757	80.5952
ENSG00000180447	GAS1	0.679725	2.80969e-05	0.00025416	404.246	375.17	649.156	599.019
ENSG00000180611	MB21D2	-0.911365	7.65473e-08	1.0389e-06	733.701	631.406	390.149	335.45
ENSG00000180672	AC007362.1	0.828163	0.000516966	0.00352345	168.515	173.156	331.135	275.549
ENSG00000180730	SHISA2	0.570681	7.3141e-14	1.86515e-12	1886.8	1874.98	2798.8	2788.16
ENSG00000180758	GPR157	-0.616892	0.0108609	0.0479035	290.64	331.444	171.578	234.162
ENSG00000180801	ARSJ	-1.5955	1.87621e-90	4.28851e-88	3747.08	3707.1	1185.75	1280.81
ENSG00000180914	OXTR	-1.51536	1.09779e-209	6.42997e-207	11539.5	11437.9	4134.27	3903.42
ENSG00000180921	FAM83H	-3.03389	1.78182e-36	1.33587e-34	639.977	539.581	59.0142	84.9517
ENSG00000181218	HIST3H2A	0.863317	0.0015989	0.00945072	124.966	134.677	263.378	209.112
ENSG00000181227	RP4-682C21.2	1.75746	0.00520891	0.0258145	12.3073	19.2395	53.5499	53.3671
ENSG00000181315	ZNF322	0.572305	0.00146292	0.00877046	319.989	366.425	484.135	536.939
ENSG00000181458	TMEM45A	-1.63255	3.4056e-25	1.6409e-23	873.815	885.017	264.471	302.777
ENSG00000181634	TNFSF15	-0.751066	6.89244e-06	7.0057e-05	592.641	578.934	355.178	340.896
ENSG00000181690	PLAG1	0.550142	3.13614e-07	3.90051e-06	991.207	922.622	1386.83	1414.77
ENSG00000181744	C3orf58	-0.699578	6.42789e-07	7.66399e-06	823.639	880.645	544.242	505.354
ENSG00000181938	GINS3	-0.749072	0.000575836	0.00386842	437.381	378.668	208.735	276.638
ENSG00000181982	CCDC149	0.790405	1.38153e-09	2.31403e-08	587.908	590.303	969.363	1068.43
ENSG00000182010	RTKN2	-0.767542	6.25408e-06	6.41951e-05	666.485	635.778	424.028	340.896
ENSG00000182107	TMEM30B	-2.18485	0.0101266	0.0452776	31.2415	33.2319	6.55713	7.62387
ENSG00000182141	ZNF708	0.737033	0.0016353	0.0096385	174.195	174.03	288.514	291.885
ENSG00000182179	UBA7	2.06441	3.75683e-13	9.03906e-12	60.5895	85.7033	290.7	322.381
ENSG00000182218	HHIPL1	-0.814859	1.04182e-05	0.000102966	579.387	571.938	283.05	371.392
ENSG00000182224	CYB5D1	-0.555704	0.00139776	0.00842927	789.557	742.47	615.278	426.937
ENSG00000182240	BACE2	-0.603143	3.73422e-05	0.0003266	872.868	773.078	510.363	572.88
ENSG00000182261	NLRP10	-5.02031	4.71132e-08	6.62945e-07	80.4705	61.2166	2.18571	2.17825
ENSG00000182272	B4GALNT4	0.555695	6.04016e-28	3.29101e-26	6014.46	5948.51	8492.58	9090.93
ENSG00000182319	SGK223	0.680309	1.79413e-22	7.85668e-21	2253.17	2317.49	3729.92	3595.2
ENSG00000182463	TSHZ2	-2.88327	0.00419803	0.0215395	31.2415	41.1026	0	9.80212
ENSG00000182568	SATB1	1.00434	1.38142e-15	4.01426e-14	690.153	585.93	1273.18	1285.17
ENSG00000182704	TSKU	0.692999	9.18714e-23	4.09987e-21	2266.43	2411.93	3720.08	3844.61
ENSG00000182742	HOXB4	0.650163	0.000482426	0.00331565	283.067	293.84	442.606	462.878
ENSG00000182796	TMEM198B	0.638202	9.60732e-10	1.64148e-08	1005.41	954.105	1491.75	1557.45
ENSG00000182798	MAGEB17	-2.37186	1.05948e-70	1.71188e-68	1493.91	1431.59	293.978	271.192
ENSG00000182836	PLCXD3	-1.28253	1.43706e-26	7.35924e-25	1418.17	1503.31	565.006	636.049
ENSG00000182901	RGS7	-3.00884	0.00895269	0.0407678	25.5612	18.365	2.18571	3.26737
ENSG00000182909	LENG9	0.970586	0.000102611	0.000820845	138.22	143.422	262.285	289.707
ENSG00000182916	TCEAL7	-0.802559	3.06465e-08	4.42191e-07	803.758	830.797	489.599	447.63
ENSG00000183048	SLC25A10	-0.770228	0.00304674	0.0164805	241.411	240.494	135.514	147.032
ENSG00000183087	GAS6	-0.989283	2.78283e-83	5.54878e-81	9855.27	9421.24	4729.88	4979.48
ENSG00000183092	BEGAIN	2.06309	9.99004e-26	4.91452e-24	153.367	133.802	614.185	584.86
ENSG00000183111	ARHGEF37	-1.0711	0.00146395	0.00877199	166.621	163.536	90.707	66.4366
ENSG00000183160	TMEM119	3.2491	0	0	634.297	575.436	5720	5772.36
ENSG00000183242	WT1-AS	-5.95817	0.00350139	0.0185386	17.9875	6.99618	0	0
ENSG00000183248	CTD-3193O13.9	2.24232	5.18687e-07	6.23989e-06	26.5079	24.4866	137.7	103.467
ENSG00000183378	OVCH2	-3.86841	6.22297e-06	6.39107e-05	63.4297	48.0988	1.09286	6.53475
ENSG00000183421	RIPK4	-2.14305	3.18768e-05	0.000284102	71.0034	131.178	21.8571	23.9607
ENSG00000183454	GRIN2A	1.31443	0.00874955	0.0399495	31.2415	39.3535	115.843	59.9019
ENSG00000183570	PCBP3	0.597865	0.00103485	0.00647187	302.948	310.456	472.113	456.343
ENSG00000183579	ZNRF3	0.50579	0.0113554	0.0496928	313.362	318.326	510.363	386.639
ENSG00000183628	DGCR6	-0.713945	0.00344443	0.0182628	294.427	271.102	156.278	188.419
ENSG00000183671	GPR1	-1.76813	0.00666542	0.031878	54.9093	45.4752	16.3928	13.0695
ENSG00000183688	FAM101B	-0.719255	7.21608e-17	2.28851e-15	2666.89	2465.28	1514.7	1602.1
ENSG00000183691	NOG	-0.727785	1.13685e-11	2.39685e-10	1450.36	1561.02	908.163	910.508
ENSG00000183770	FOXL2	-2.89144	4.02591e-09	6.39471e-08	137.273	113.688	12.0214	21.7825
ENSG00000183775	KCTD16	-1.99715	0.00207545	0.0118417	80.4705	89.2014	5.46428	37.0302
ENSG00000183780	SLC35F3	-2.3383	2.90146e-19	1.04581e-17	381.525	446.007	96.1713	67.5257
ENSG00000183801	OLFML1	3.23089	3.14863e-06	3.36705e-05	8.5204	5.24714	51.3642	77.3279
ENSG00000183807	FAM162B	-3.81094	8.75465e-16	2.58001e-14	162.834	174.03	14.2071	9.80212
ENSG00000183837	PNMA3	-4.13885	0.00479294	0.0240907	22.7211	15.7414	1.09286	1.08912
ENSG00000183856	IQGAP3	-0.515028	4.11702e-14	1.06435e-12	3908.03	3781.44	2617.39	2763.11
ENSG00000183876	ARSI	1.37457	1.05814e-71	1.77078e-69	1492.02	1391.37	3682.92	3791.24
ENSG00000183943	PRKX	-0.641344	1.36028e-09	2.28252e-08	1603.73	1471.82	979.198	992.193
ENSG00000184185	KCNJ12	1.90696	4.48228e-06	4.69599e-05	32.1882	35.8554	142.071	113.269
ENSG00000184207	PGP	-0.531638	2.65471e-08	3.85714e-07	1846.09	1819.01	1216.35	1318.93
ENSG00000184216	IRAK1	-0.973353	6.89263e-61	8.72896e-59	8115.21	7624.97	3840.29	4175.7
ENSG00000184347	SLIT3	0.589834	6.32823e-12	1.36805e-10	1455.1	1500.68	2252.37	2196.76
ENSG00000184363	PKP3	-0.778217	4.73463e-08	6.65725e-07	890.856	919.998	485.228	570.701
ENSG00000184371	CSF1	0.835644	9.50752e-11	1.79818e-09	658.911	805.436	1250.23	1364.67
ENSG00000184374	COLEC10	-0.845439	0.00476052	0.0239791	178.928	191.521	106.007	100.199
ENSG00000184470	TXNRD2	-1.06904	2.70989e-11	5.47321e-10	746.955	740.721	326.764	382.283
ENSG00000184481	FOXO4	0.669767	0.00755052	0.0353887	259.399	169.657	308.185	373.57
ENSG00000184557	SOCS3	0.741396	6.1465e-12	1.33141e-10	1242.09	1114.14	1809.77	2128.15
ENSG00000184634	MED12	0.541264	1.72475e-14	4.57243e-13	2357.31	2275.51	3346.32	3394.8
ENSG00000184697	CLDN6	-1.78692	0.00045225	0.00313134	123.073	80.4561	40.4356	18.5151
ENSG00000184702	2022-09-05	-0.62475	0.000104029	0.000831125	624.83	599.923	386.871	407.333
ENSG00000184785	SMIM10	-0.969211	0.000176857	0.00133663	248.985	276.349	139.885	128.517
ENSG00000184838	PRR16	-0.711492	3.62814e-09	5.81713e-08	1152.15	1113.27	683.035	700.307
ENSG00000184898	RBM43	-0.976341	7.26894e-07	8.61744e-06	449.688	473.117	219.664	249.41
ENSG00000184905	TCEAL2	-3.19787	7.15128e-08	9.74101e-07	80.4705	99.6956	12.0214	7.62387
ENSG00000184922	FMNL1	2.43986	3.76515e-14	9.74727e-13	47.3356	40.2281	231.685	242.875
ENSG00000184937	WT1	-3.83067	2.7738e-08	4.00843e-07	89.9376	96.1975	1.09286	11.9804
ENSG00000184979	USP18	-0.814466	0.00405822	0.020931	222.477	195.893	113.657	124.16
ENSG00000184985	SORCS2	1.13363	1.22132e-13	3.06441e-12	406.139	452.128	850.241	1033.58
ENSG00000184986	TMEM121	-0.917545	3.84013e-07	4.71662e-06	525.425	597.299	281.957	312.579
ENSG00000185008	ROBO2	-2.13585	0.00538183	0.0265312	35.975	45.4752	6.55713	11.9804
ENSG00000185010	F8	-1.13375	0.0105358	0.0468387	100.351	103.194	59.0142	33.7629
ENSG00000185022	MAFF	-0.587767	1.45838e-05	0.000140049	1137.95	1060.8	651.342	811.398
ENSG00000185070	FLRT2	-0.759377	1.25118e-07	1.65263e-06	914.523	808.934	496.156	521.691
ENSG00000185112	FAM43A	1.49685	1.14167e-35	8.35875e-34	509.331	579.809	1575.9	1499.72
ENSG00000185275	CD24P4	-0.621759	1.05361e-05	0.000104045	857.721	784.447	531.128	535.849
ENSG00000185278	ZBTB37	0.517099	7.70869e-05	0.000634815	865.294	740.721	1064.44	1232.89
ENSG00000185324	CDK10	2.41764	1.88691e-125	6.80124e-123	452.528	479.239	2479.69	2500.63
ENSG00000185338	SOCS1	0.903743	3.60463e-25	1.73235e-23	1238.3	1231.33	2320.13	2300.23
ENSG00000185339	TCN2	0.525161	0.00562452	0.0276186	340.816	295.589	487.413	428.026
ENSG00000185347	C14orf80	-0.704879	0.000136548	0.00105845	657.965	583.307	322.392	438.917
ENSG00000185404	SP140L	0.593121	0.000279785	0.00202472	381.525	426.767	629.485	590.306
ENSG00000185432	METTL7A	0.851935	0.000233875	0.00172523	190.289	182.775	374.849	298.42
ENSG00000185436	IFNLR1	-3.50096	0.000108348	0.000861593	56.8027	29.7338	3.27857	4.3565
ENSG00000185559	DLK1	4.09121	1.73613e-29	1.01688e-27	25.5612	12.2433	300.535	338.718
ENSG00000185565	LSAMP	0.633941	6.20443e-06	6.37553e-05	721.394	595.55	1084.11	958.43
ENSG00000185585	OLFML2A	1.3057	8.82635e-45	8.23047e-43	1284.69	1096.65	2890.6	2992.92
ENSG00000185614	FAM212A	0.689744	0.00937163	0.0423872	142.007	134.677	218.571	227.627
ENSG00000185624	P4HB	-0.523453	5.91762e-64	8.3394e-62	28845.4	29177.6	20142.4	20225
ENSG00000185630	PBX1	0.567159	7.47435e-15	2.02738e-13	2477.54	2685.66	3956.14	3695.4
ENSG00000185633	NDUFA4L2	-3.38982	5.96165e-26	2.9639e-24	337.029	303.46	29.5071	31.5846
ENSG00000185664	PMEL	-0.994086	0.00495505	0.0247528	144.847	135.551	76.4999	64.2584
ENSG00000185668	POU3F1	5.20847	9.64926e-17	3.0345e-15	6.62698	1.74905	143.164	161.19
ENSG00000185742	C11orf87	-1.51041	3.25741e-10	5.82017e-09	370.164	354.182	139.885	114.358
ENSG00000185745	IFIT1	1.29697	2.70523e-11	5.46971e-10	212.063	219.505	575.935	484.661
ENSG00000185761	ADAMTSL5	-1.48867	9.31002e-14	2.35489e-12	489.45	511.596	175.95	180.795
ENSG00000185885	IFITM1	0.87031	4.36823e-13	1.04698e-11	663.645	712.736	1208.7	1308.04
ENSG00000185920	PTCH1	1.01465	3.63748e-22	1.55301e-20	836.893	795.816	1657.86	1640.22
ENSG00000185924	RTN4RL1	3.11399	0.00619494	0.0299721	4.73356	0.874523	17.4857	30.4955
ENSG00000185950	IRS2	-0.649122	1.14797e-22	5.11081e-21	4065.18	3971.21	2532.15	2592.12
ENSG00000186076	RP11-887P2.3	-1.18543	3.04451e-13	7.41081e-12	750.742	710.987	339.878	302.777
ENSG00000186297	GABRA5	-1.31579	1.11459e-06	1.28637e-05	252.772	320.075	124.586	105.645
ENSG00000186352	ANKRD37	-3.08378	2.77523e-12	6.22204e-11	143.9	170.532	20.7643	16.3369
ENSG00000186470	BTN3A2	0.639167	8.86125e-08	1.19831e-06	744.115	802.812	1154.06	1255.76
ENSG00000186472	PCLO	-1.61093	7.78742e-05	0.000640736	125.913	120.684	37.1571	43.565
ENSG00000186480	INSIG1	1.0876	9.64838e-30	5.72277e-28	947.658	925.245	1985.72	1994.19
ENSG00000186493	C5orf38	4.7537	2.74825e-24	1.28136e-22	13.254	4.37262	230.592	238.518
ENSG00000186603	HPDL	-3.569	3.92189e-09	6.25492e-08	104.138	90.0759	5.46428	10.8912
ENSG00000186684	CYP27C1	0.883984	2.91986e-13	7.11665e-12	734.648	662.888	1343.12	1235.07
ENSG00000186815	TPCN1	0.827205	2.16225e-20	8.17077e-19	1280.9	1223.46	2256.75	2185.87
ENSG00000186854	TRABD2A	-1.17967	8.31063e-06	8.32528e-05	267.919	253.612	116.936	113.269
ENSG00000186862	PDZD7	-0.648455	0.00327246	0.0174845	317.148	373.421	208.735	231.984
ENSG00000186871	ERCC6L	-0.610931	0.00013184	0.00102662	619.149	613.915	415.285	392.085
ENSG00000186918	ZNF395	-0.577531	7.60305e-11	1.4571e-09	2495.53	2854.44	1752.94	1833
ENSG00000186951	PPARA	0.518484	0.00269515	0.0148225	421.287	379.543	624.02	522.78
ENSG00000187068	C3orf70	-1.37204	1.76232e-06	1.96879e-05	248.038	226.501	97.2641	86.0409
ENSG00000187098	MITF	-1.12206	5.29294e-08	7.37807e-07	451.581	455.627	229.5	187.329
ENSG00000187123	LYPD6	-0.884931	5.88369e-05	0.000495854	379.631	355.931	217.478	180.795
ENSG00000187145	MRPS21	-1.15535	1.00221e-30	6.21999e-29	2041.11	2162.7	992.313	895.261
ENSG00000187240	DYNC2H1	0.624292	1.55552e-11	3.24306e-10	1403.97	1434.22	2310.3	2064.98
ENSG00000187498	COL4A1	-1.51083	4.55827e-299	4.74643e-296	22399.2	21404.8	7528.68	7841.7
ENSG00000187608	ISG15	-0.802408	4.34542e-17	1.39463e-15	1966.32	2127.71	1201.05	1146.85
ENSG00000187634	SAMD11	1.36452	7.57414e-06	7.62009e-05	127.806	82.2052	225.128	314.757
ENSG00000187672	ERC2	-3.13543	9.14716e-05	0.000741146	40.7086	55.095	4.37142	6.53475
ENSG00000187688	TRPV2	-1.09187	1.10562e-16	3.44263e-15	1215.58	1182.36	610.906	514.067
ENSG00000187772	LIN28B	0.631891	0.00756159	0.0354229	178.928	183.65	296.164	265.746
ENSG00000187955	COL14A1	-1.54471	0.000560162	0.00378346	94.6712	105.817	36.0642	32.6737
ENSG00000187994	RINL	-2.98039	1.30513e-07	1.71783e-06	87.0975	102.319	15.3	8.713
ENSG00000188112	C6orf132	-1.26666	5.83986e-21	2.29907e-19	1127.53	1093.15	433.864	489.017
ENSG00000188130	MAPK12	0.52952	2.22161e-11	4.57075e-10	2164.18	2177.56	2959.45	3307.67
ENSG00000188158	NHS	0.578661	2.92512e-05	0.000263458	823.639	647.147	1134.38	1060.81
ENSG00000188211	NCR3LG1	1.17384	0.000293377	0.00211328	71.9501	82.2052	163.928	184.062
ENSG00000188227	ZNF793	-0.70966	9.62044e-05	0.000773888	480.929	498.478	289.607	309.311
ENSG00000188290	HES4	-0.546278	0.00493081	0.0246514	402.352	468.744	284.142	312.579
ENSG00000188517	COL25A1	-0.712508	0.000702888	0.00460476	371.111	374.296	212.014	242.875
ENSG00000188522	FAM83G	-0.691175	4.19311e-09	6.65465e-08	1580.06	1338.02	922.37	884.369
ENSG00000188643	S100A16	0.656607	4.14021e-58	4.91139e-56	8313.07	8532.72	13355.8	13201.3
ENSG00000188677	PARVB	-0.523083	1.03342e-06	1.19786e-05	1448.47	1389.62	1020.73	954.073
ENSG00000188820	FAM26F	-2.20136	0.000497292	0.00340421	66.2698	54.2204	15.3	10.8912
ENSG00000188868	ZNF563	-2.30246	0.0077574	0.0362044	34.0816	68.2128	19.6714	1.08912
ENSG00000188994	ZNF292	-0.517562	2.41503e-11	4.93082e-10	2825.93	2762.62	1999.93	1903.79
ENSG00000189056	RELN	-6.22294	1.07252e-28	5.96503e-27	1068.84	1132.51	21.8571	7.62387
ENSG00000189057	FAM111B	-0.752698	2.21469e-05	0.000205088	621.043	630.531	321.299	421.491
ENSG00000189060	H1F0	-1.74906	0	0	22545	21713.5	6283.92	6882.18
ENSG00000189129	PLAC9	1.0692	0.00455834	0.0230911	62.483	55.095	127.864	118.715
ENSG00000189143	CLDN4	-2.11738	9.59912e-59	1.14596e-56	1498.64	1728.93	355.178	388.818
ENSG00000189171	S100A13	0.520532	3.87304e-06	4.08511e-05	892.749	1005.7	1395.58	1328.73
ENSG00000189184	PCDH18	0.677347	2.09924e-35	1.51331e-33	3854.06	3912.62	6260.97	6160.09
ENSG00000189212	DPY19L2P1	-0.877798	0.00120143	0.00738307	234.784	276.349	158.464	119.804
ENSG00000189283	FHIT	-4.57957	0.0010303	0.00644772	31.2415	20.9886	2.18571	0
ENSG00000189337	KAZN	-0.717147	0.000126377	0.000988187	533.945	511.596	280.864	355.055
ENSG00000189398	OR7E12P	-1.19793	0.0107837	0.0476584	86.1508	121.559	61.1999	29.4064
ENSG00000189409	MMP23B	2.26144	3.50799e-12	7.80882e-11	52.0691	48.9733	204.364	279.905
ENSG00000189410	SH2D5	-1.42045	1.07206e-12	2.49952e-11	541.519	492.356	180.321	205.845
ENSG00000196074	SYCP2	-1.54304	0.000733327	0.00476903	96.5646	100.57	39.3428	28.3172
ENSG00000196104	SPOCK3	-1.32873	0.00835611	0.0384434	85.204	90.0759	21.8571	47.9215
ENSG00000196116	TDRD7	-0.986781	4.22602e-07	5.17025e-06	493.237	462.623	257.914	224.36
ENSG00000196151	WDSUB1	0.697064	0.0065589	0.0314488	153.367	195.019	318.021	247.231
ENSG00000196154	S100A4	0.711569	5.12036e-14	1.31828e-12	1132.27	1136.88	1882.99	1833
ENSG00000196284	SUPT3H	0.591369	0.00352154	0.0186226	246.145	252.737	387.964	363.768
ENSG00000196338	NLGN3	1.91992	0.00011719	0.000922893	33.1349	17.4905	96.1713	94.7539
ENSG00000196365	LONP1	-0.553507	7.22139e-19	2.53465e-17	4531.91	4403.22	3027.21	3060.44
ENSG00000196371	FUT4	-0.814493	0.000192326	0.00144191	368.271	353.307	221.85	188.419
ENSG00000196405	EVL	0.656685	4.73597e-19	1.69079e-17	2475.65	2740.76	3975.81	4249.77
ENSG00000196535	MYO18A	0.535151	7.12778e-18	2.38991e-16	3538.81	3303.07	4924.41	4988.19
ENSG00000196757	ZNF700	0.628412	0.000964385	0.00609422	286.854	305.209	492.878	422.58
ENSG00000196781	TLE1	0.95839	7.97904e-22	3.34566e-20	918.31	987.337	1872.06	1831.91
ENSG00000196839	ADA	1.08708	5.78424e-30	3.45267e-28	939.138	968.972	2050.2	2003.99
ENSG00000196912	ANKRD36B	0.572849	0.00310494	0.0167615	302.001	284.22	471.021	400.798
ENSG00000196963	PCDHB16	-0.8078	6.82607e-09	1.05318e-07	880.442	850.036	502.713	485.75
ENSG00000196968	FUT11	-1.10907	1.85003e-35	1.344e-33	2391.39	2343.72	1098.32	1096.75
ENSG00000196972	LINC00087	-1.20075	0.00431668	0.0220577	127.806	100.57	60.107	39.2085
ENSG00000196981	WDR5B	0.569055	0.00802984	0.0371981	224.371	278.973	348.621	398.62
ENSG00000197008	ZNF138	0.901514	0.00186741	0.0107961	122.126	98.8211	206.55	205.845
ENSG00000197062	RP5-874C20.3	0.552983	0.000158312	0.00121261	543.412	556.197	739.863	873.478
ENSG00000197121	PGAP1	0.576619	3.65339e-14	9.48414e-13	1994.72	2075.24	3117.92	2952.62
ENSG00000197208	SLC22A4	0.617012	0.00153238	0.00910923	296.321	277.224	476.485	402.976
ENSG00000197217	ENTPD4	0.736942	2.04067e-28	1.12495e-26	2722.74	2628.82	4599.83	4318.38
ENSG00000197256	KANK2	0.606427	1.67332e-35	1.22035e-33	8312.13	7723.79	11888.1	12522.8
ENSG00000197283	SYNGAP1	3.64926	1.80469e-05	0.000169806	32.1882	15.7414	440.421	160.101
ENSG00000197308	GATA3-AS1	-1.47815	0.00124912	0.00762863	103.192	88.3268	30.5999	38.1194
ENSG00000197321	SVIL	0.559179	9.12683e-31	5.70214e-29	6596.69	6234.47	9341.73	9561.43
ENSG00000197358	BNIP3P1	-2.53719	0.00297357	0.0161267	32.1882	43.7262	3.27857	9.80212
ENSG00000197380	DACT3	0.765496	2.61191e-08	3.7979e-07	719.501	620.911	1036.03	1241.6
ENSG00000197381	ADARB1	-2.11292	2.05768e-264	1.75305e-261	7589.79	7304.89	1710.32	1732.8
ENSG00000197406	DIO3	4.90028	1.36792e-15	3.98121e-14	4.73356	4.37262	126.771	144.854
ENSG00000197461	PDGFA	-0.58205	0.00082037	0.00526943	615.363	516.843	368.292	387.728
ENSG00000197506	SLC28A3	-4.19613	0.00379607	0.0197968	19.8809	20.114	1.09286	1.08912
ENSG00000197536	C5orf56	1.10872	0.00882578	0.0402583	52.0691	41.1026	95.0784	105.645
ENSG00000197561	ELANE	4.1944	0.0074152	0.0349116	1.89342	0	22.95	10.8912
ENSG00000197565	COL4A6	0.651605	1.37022e-22	6.04285e-21	2813.63	2787.98	4237	4562.34
ENSG00000197594	ENPP1	0.522064	8.78961e-06	8.77697e-05	771.57	772.204	1105.97	1110.91
ENSG00000197614	MFAP5	-1.88338	1.67456e-10	3.10449e-09	256.559	274.6	62.2928	81.6844
ENSG00000197646	PDCD1LG2	-0.934114	1.4926e-06	1.6863e-05	578.441	532.585	248.078	333.272
ENSG00000197746	PSAP	0.673157	1.56112e-110	4.87669e-108	27190.5	27905.2	43419.1	44437.4
ENSG00000197892	KIF13B	0.597766	7.42749e-07	8.79428e-06	745.062	701.367	1095.04	1093.48
ENSG00000197921	HES5	-2.79335	0.011204	0.0491682	21.7744	23.6121	4.37142	2.17825
ENSG00000197930	ERO1L	-0.973541	1.17998e-57	1.39097e-55	5421.82	5646.8	2840.33	2796.87
ENSG00000197956	S100A6	-6.48053	0	0	29242	26972	299.442	330.005
ENSG00000197971	MBP	-1.34421	3.94028e-12	8.69879e-11	665.538	600.797	287.421	211.29
ENSG00000197977	ELOVL2	-1.01096	2.73494e-05	0.000248719	317.148	313.954	172.671	140.497
ENSG00000198018	ENTPD7	0.5784	0.00236984	0.0132701	311.468	340.189	539.871	433.472
ENSG00000198056	PRIM1	-0.650804	0.00537501	0.0265115	286.854	322.699	178.135	210.201
ENSG00000198075	SULT1C4	0.70591	0.000717588	0.00468469	214.904	248.365	382.499	373.57
ENSG00000198108	CHSY3	-0.664105	0.00189849	0.0109622	338.923	359.429	228.407	212.379
ENSG00000198189	HSD17B11	0.51538	0.00117056	0.00722414	432.647	427.642	642.599	587.038
ENSG00000198203	SULT1C2	3.32693	1.87677e-07	2.41927e-06	6.62698	9.61975	57.9213	105.645
ENSG00000198208	RPS6KL1	-1.24597	0.00557204	0.0273896	114.552	82.2052	36.0642	46.8324
ENSG00000198286	CARD11	-2.22202	4.38887e-18	1.48217e-16	385.312	362.927	73.2213	87.13
ENSG00000198331	HYLS1	-0.846918	0.000812791	0.00522612	282.12	318.326	193.435	140.497
ENSG00000198369	SPRED2	0.596375	6.40941e-11	1.23847e-09	1732.48	1518.17	2528.87	2384.09
ENSG00000198444	F8A2	2.22143	6.18068e-14	1.58042e-12	60.5895	118.061	356.271	479.215
ENSG00000198453	ZNF568	0.828912	0.00431809	0.0220589	111.712	107.566	185.785	203.666
ENSG00000198542	ITGBL1	-1.47313	7.34697e-11	1.41235e-09	396.672	390.912	150.814	132.873
ENSG00000198727	MT-CYB	0.643971	1.26679e-14	3.38708e-13	59342.7	64925.5	100657	93528.6
ENSG00000198796	ALPK2	1.05964	1.752e-08	2.59382e-07	242.358	233.498	500.528	491.195
ENSG00000198807	PAX9	-3.19147	7.61849e-08	1.03473e-06	109.819	79.5816	6.55713	14.1586
ENSG00000198855	FICD	-0.934233	0.00218757	0.0124059	206.383	200.266	125.678	87.13
ENSG00000198863	RUNDC1	-0.543073	0.000121798	0.000955174	852.987	787.945	589.049	536.939
ENSG00000198873	GRK5	0.821479	6.96959e-37	5.31021e-35	3370.29	3245.36	5554.98	6135.04
ENSG00000198879	SFMBT2	-0.940866	0.000118099	0.000928887	298.214	300.836	171.578	140.497
ENSG00000198892	SHISA4	0.517856	1.81907e-05	0.000170816	860.561	781.824	1119.08	1231.8
ENSG00000198910	L1CAM	-1.12381	5.71176e-104	1.57435e-101	8097.22	8335.08	3751.77	3789.07
ENSG00000198911	SREBF2	0.632495	8.72195e-44	7.97441e-42	6313.62	6276.45	9624.78	9892.52
ENSG00000198938	MT-CO3	0.543471	1.66775e-05	0.000157872	127584	146292	211225	187943
ENSG00000198947	DMD	-1.38007	0.00230103	0.0129476	87.0975	117.186	31.6928	46.8324
ENSG00000198963	RORB	-2.50734	0.00887398	0.0404585	33.1349	22.7376	5.46428	4.3565
ENSG00000199038	MIR210	-4.78788	0.0113249	0.0495939	17.0408	13.1178	1.09286	0
ENSG00000202198	RN7SK	1.17301	0.00730899	0.0344808	45.4422	40.2281	84.1499	108.912
ENSG00000202474	RNA5SP283	-1.84115	0.000125041	0.000979786	98.458	89.2014	25.1357	27.2281
ENSG00000203499	FAM83H-AS1	-3.63192	0.00776273	0.0362127	16.0941	24.4866	3.27857	0
ENSG00000203706	SERTAD4-AS1	-0.867093	0.00841332	0.0386497	213.957	142.547	99.4498	95.843
ENSG00000203727	SAMD5	-1.03572	0.000781802	0.00504939	205.436	215.133	123.493	81.6844
ENSG00000203805	PPAPDC1A	0.80613	0.00416305	0.021401	115.499	132.053	196.714	236.34
ENSG00000203880	PCMTD2	0.511956	4.05407e-08	5.75212e-07	1878.28	1922.2	2957.27	2462.51
ENSG00000203883	SOX18	3.09534	0.000571506	0.0038493	3.78685	4.37262	36.0642	33.7629
ENSG00000204055	RP11-247A12.2	-2.6762	0.00476578	0.0239927	31.2415	31.4828	2.18571	7.62387
ENSG00000204103	MAFB	3.46681	4.44091e-09	7.01821e-08	8.5204	7.87071	83.057	98.0212
ENSG00000204128	C2orf72	-7.03976	4.92961e-05	0.000422091	27.4546	25.3612	0	0
ENSG00000204131	NHSL2	0.923266	2.94951e-06	3.17717e-05	283.067	226.501	496.156	469.413
ENSG00000204175	GPRIN2	-2.50973	0.00902641	0.0410636	21.7744	34.1064	5.46428	4.3565
ENSG00000204271	SPIN3	0.810677	0.00294962	0.0160199	132.54	120.684	212.014	231.984
ENSG00000204634	TBC1D8	0.577185	0.00185927	0.0107589	316.202	289.467	451.349	451.987
ENSG00000204767	FAM196B	0.56154	3.69009e-05	0.000323345	587.908	554.448	849.149	836.448
ENSG00000204775	KM-PA-2	1.77281	0.00271614	0.0149161	30.2948	34.1064	39.3428	180.795
ENSG00000204851	PNMAL2	-1.35436	0.000579554	0.00388643	133.486	142.547	40.4356	67.5257
ENSG00000204941	PSG5	-4.73382	1.64463e-05	0.000155775	40.7086	46.3497	1.09286	2.17825
ENSG00000204959	ARHGEF34P	-1.71731	0.00175038	0.0102395	68.1632	71.7109	18.5785	23.9607
ENSG00000204961	PCDHA9	-3.42995	1.70523e-07	2.21184e-06	94.6712	69.9618	4.37142	10.8912
ENSG00000204962	PCDHA8	-2.33494	0.00330743	0.0176512	51.1224	31.4828	5.46428	10.8912
ENSG00000204963	PCDHA7	-7.91007	1.44686e-07	1.89243e-06	139.167	123.308	1.09286	0
ENSG00000204970	PCDHA1	-2.85223	0.00679906	0.0324675	22.7211	32.3574	1.09286	6.53475
ENSG00000205041	CTC-425O23.2	0.858576	0.0111447	0.0489421	106.978	72.5854	174.857	150.299
ENSG00000205086	C2orf91	2.24711	0.00488319	0.0244721	6.62698	8.74523	41.5285	31.5846
ENSG00000205129	C4orf47	-2.16679	0.00152801	0.00908611	43.5487	69.0873	17.4857	7.62387
ENSG00000205208	C4orf46	-0.501677	6.91578e-06	7.0256e-05	1508.11	1428.97	1112.53	961.697
ENSG00000205213	LGR4	0.753393	6.47944e-26	3.20433e-24	2295.78	2283.38	4012.96	3706.29
ENSG00000205220	PSMB10	0.795736	0.00854124	0.039151	102.245	120.684	168.3	218.914
ENSG00000205221	VIT	1.39015	9.93905e-10	1.69199e-08	141.06	139.924	378.128	358.322
ENSG00000205359	SLCO6A1	-2.51794	0.00753584	0.0353287	28.4013	34.1064	8.74284	2.17825
ENSG00000205413	SAMD9	1.35718	4.92121e-10	8.66086e-09	162.834	233.498	477.578	539.117
ENSG00000205583	STAG3L1	-0.744817	0.00518111	0.0257027	449.688	390.037	332.228	168.814
ENSG00000205795	CYS1	1.02761	3.00357e-05	0.000269875	161.888	136.426	324.578	283.172
ENSG00000205808	PPAPDC2	0.512183	0.00475079	0.0239366	318.095	324.448	469.928	446.541
ENSG00000205809	KLRC2	3.22023	4.38968e-05	0.000379676	7.57369	3.49809	37.1571	65.3475
ENSG00000205810	KLRC3	5.5162	0.00206237	0.0117779	0	0.874523	27.3214	14.1586
ENSG00000205885	C1RL-AS1	-0.646072	0.00760641	0.0356061	272.653	273.726	186.878	162.28
ENSG00000206053	HN1L	-0.669318	2.73462e-32	1.78589e-30	5659.44	5645.92	3536.48	3572.33
ENSG00000206082	LINC01002	2.30664	0.00207285	0.0118335	7.57369	16.6159	95.0784	25.0499
ENSG00000206129	CTD-2008L17.2	-5.20029	5.16001e-07	6.21157e-06	64.3764	55.9695	1.09286	2.17825
ENSG00000206190	ATP10A	-1.41723	1.39223e-05	0.000134438	216.797	176.654	64.4785	82.7735
ENSG00000206262	C3orf72	-5.14639	1.24566e-17	4.11772e-16	179.875	167.908	4.37142	5.44562
ENSG00000206527	PTPLB	-0.558233	1.32236e-09	2.22487e-08	1901.94	1884.6	1304.87	1266.65
ENSG00000206530	WDR52	0.505875	0.00717147	0.0339603	300.108	293.84	421.842	421.491
ENSG00000210082	MT-RNR2	0.885652	2.67833e-212	1.67333e-209	84138	81955.1	156885	149984
ENSG00000211448	DIO2	-1.02499	1.46549e-27	7.89299e-26	2776.71	2685.66	1453.5	1230.71
ENSG00000211459	MT-RNR1	1.43118	1.53541e-24	7.2672e-23	12377.3	10218.8	31037.1	29895.4
ENSG00000211772	TRBC2	-1.28498	3.5397e-54	3.94908e-52	2879.9	2936.65	1191.21	1195.86
ENSG00000212123	PRR22	-1.521	0.000848453	0.00542564	96.5646	94.4485	34.9714	31.5846
ENSG00000212916	MAP10	-1.14767	3.97877e-05	0.00034557	228.157	233.498	104.914	103.467
ENSG00000213149	CNN2P9	4.07023	0.00960318	0.043257	0.946712	0.874523	20.7643	9.80212
ENSG00000213214	ARHGEF35	-3.81458	3.47113e-05	0.000305731	49.229	42.8516	1.09286	5.44562
ENSG00000213445	SIPA1	0.588675	1.55866e-14	4.1497e-13	2435.89	2706.65	3703.69	4031.94
ENSG00000213626	LBH	-1.26543	4.2656e-07	5.21528e-06	307.681	313.954	142.071	116.536
ENSG00000213689	TREX1	-0.989372	0.000166774	0.00127015	238.571	274.6	130.05	128.517
ENSG00000213853	EMP2	-0.531013	9.66239e-09	1.46879e-07	1861.24	1827.75	1279.73	1273.19
ENSG00000213965	NUDT19	-1.0561	4.94696e-11	9.63835e-10	690.153	689.124	336.599	326.737
ENSG00000214110	LDHAP4	-1.76735	5.23679e-06	5.42582e-05	135.38	165.285	37.1571	51.1889
ENSG00000214193	SH3D21	-1.42937	4.82232e-23	2.17271e-21	1033.81	1005.7	406.542	350.698
ENSG00000214425	LRRC37A4P	0.852665	0.000968628	0.00611691	137.273	136.426	255.728	238.518
ENSG00000214517	PPME1	-0.913619	1.01764e-25	4.99312e-24	2829.72	2789.73	1584.64	1398.44
ENSG00000214706	IFRD2	-0.579649	2.54892e-11	5.18161e-10	2208.68	2240.53	1444.75	1532.4
ENSG00000214796	RP11-480I12.5	-1.7875	0.00022985	0.00170011	111.712	80.4561	24.0428	31.5846
ENSG00000215105	TTC3P1	-1.30114	0.00690697	0.0329073	82.3639	105.817	50.2713	26.139
ENSG00000215190	LINC00680	-8.19834	2.16879e-07	2.76341e-06	67.2165	50.7223	0	0
ENSG00000215262	KCNU1	-4.88813	0.00947899	0.0428293	22.7211	9.61975	0	1.08912
ENSG00000215440	NPEPL1	-0.59621	0.00106717	0.0066496	569.92	620.911	451.349	336.54
ENSG00000215513	PI4KAP1	0.79436	0.000265993	0.00193798	192.182	209.011	336.599	359.411
ENSG00000215788	TNFRSF25	0.500702	2.59678e-09	4.22862e-08	2064.78	2063.87	2722.3	3119.25
ENSG00000215808	LINC01139	3.33806	9.13947e-22	3.79825e-20	36.9218	20.114	263.378	310.401
ENSG00000215845	TSTD1	-2.29357	0.00656845	0.0314785	28.4013	41.1026	8.74284	5.44562
ENSG00000216285	RP11-490H24.5	-1.35799	6.28879e-45	5.92315e-43	2198.26	2192.43	881.934	831.002
ENSG00000216775	RP1-152L7.5	0.627279	3.86684e-17	1.2453e-15	2202.05	2220.41	3272.01	3559.26
ENSG00000217130	RP3-375P9.2	0.914209	0.0070851	0.0336278	82.3639	88.3268	132.235	189.508
ENSG00000217330	SSXP10	1.21825	1.39508e-16	4.31484e-15	358.804	401.406	887.399	882.191
ENSG00000217801	RP11-465B22.3	0.630911	0.000204013	0.00152465	348.39	416.273	593.42	591.395
ENSG00000218739	CEBPZ-AS1	3.56831	1.5649e-08	2.3297e-07	12.3073	3.49809	106.007	79.5061
ENSG00000220785	MTMR9LP	1.19255	4.72641e-15	1.30659e-13	380.578	341.939	805.434	845.161
ENSG00000221818	EBF2	1.19697	5.05006e-05	0.000431419	124.966	85.7033	260.1	222.181
ENSG00000221866	PLXNA4	2.14985	9.02531e-29	5.07992e-27	145.794	146.045	693.963	601.197
ENSG00000221890	NPTXR	0.844618	2.65833e-19	9.60021e-18	1237.35	1127.26	2100.47	2144.49
ENSG00000221923	ZNF880	-2.85081	1.48897e-11	3.11124e-10	160.941	153.916	22.95	20.6934
ENSG00000221963	APOL6	1.47553	1.43421e-09	2.39798e-08	131.593	111.064	340.971	333.272
ENSG00000223477	LINC00842	-1.59358	0.00480744	0.0241435	74.7902	73.4599	34.9714	14.1586
ENSG00000223485	RP11-417E7.1	-1.17469	0.00141032	0.00849136	151.474	129.429	69.9427	54.4562
ENSG00000223745	RP4-717I23.3	0.564349	0.00375422	0.0196168	266.973	319.201	421.842	445.452
ENSG00000223756	TSSC2	-1.29029	2.4599e-13	6.03481e-12	641.87	596.425	253.542	252.677
ENSG00000223764	RP11-54O7.3	1.58049	1.24078e-08	1.86795e-07	100.351	82.2052	254.635	290.796
ENSG00000224032	EPB41L4A-AS1	0.617643	0.00122168	0.00749276	294.427	292.965	486.321	414.957
ENSG00000224594	RPL29P19	-1.11252	0.0052055	0.0258045	115.499	132.053	44.8071	69.704
ENSG00000224940	PRRT4	2.28009	0.00915262	0.041547	3.78685	9.61975	39.3428	26.139
ENSG00000224957	AC090044.1	-5.98155	0.00291636	0.0158715	11.3605	13.9924	0	0
ENSG00000225135	RP11-361F15.2	0.967762	0.00013288	0.00103343	127.806	154.791	274.307	278.816
ENSG00000225138	CTD-2228K2.7	0.764592	3.67088e-11	7.28848e-10	752.636	718.858	1258.97	1240.51
ENSG00000225783	MIAT	0.895294	0.000512838	0.00349914	131.593	164.41	297.257	253.766
ENSG00000225828	FAM229A	0.743369	0.00135389	0.00818843	175.142	214.258	303.814	348.52
ENSG00000225968	ELFN1	2.541	1.69732e-10	3.14357e-09	22.7211	34.1064	171.578	160.101
ENSG00000226065	ZBTB45P2	-4.20963	0.00916456	0.0415911	36.9218	3.49809	0	2.17825
ENSG00000226321	AC104809.3	2.32401	0.0113102	0.0495431	4.73356	6.99618	19.6714	39.2085
ENSG00000226383	AC093375.1	-1.97269	0.009922	0.0444601	35.975	41.1026	12.0214	7.62387
ENSG00000226415	TPI1P1	-1.15379	1.10665e-10	2.08461e-09	558.56	620.911	267.75	262.479
ENSG00000226784	PGAM4	-1.8717	0.000575134	0.00386509	74.7902	76.958	25.1357	16.3369
ENSG00000226808	LINC00840	-1.5286	0.00888442	0.0404963	84.2573	63.8402	38.2499	13.0695
ENSG00000227051	C14orf132	0.828362	9.12613e-33	6.04421e-31	2265.48	2337.6	3961.6	4212.73
ENSG00000227184	EPPK1	-5.01089	3.01197e-06	3.23675e-05	53.0158	52.4714	0	3.26737
ENSG00000227403	AC009299.3	-4.09367	0.00655284	0.0314359	17.9875	19.2395	0	2.17825
ENSG00000227558	PGM5P2	-0.983606	0.00783361	0.0364784	159.048	125.931	86.3356	57.7236
ENSG00000227825	SLC9A7P1	-2.74527	0.00492642	0.0246426	38.8152	27.1102	8.74284	1.08912
ENSG00000228203	RNF144A-AS1	-2.39279	0.00271937	0.0149251	30.2948	49.8478	7.64999	7.62387
ENSG00000228223	HCG11	-0.66963	1.74129e-06	1.94732e-05	818.906	808.934	509.271	514.067
ENSG00000228232	GAPDHP1	-0.640143	1.93351e-06	2.14437e-05	981.74	934.865	654.62	575.058
ENSG00000228253	MT-ATP8	0.870952	2.55138e-13	6.25106e-12	848.254	897.261	1442.57	1750.22
ENSG00000228437	RP11-400N13.2	-6.15812	0.0018379	0.0106419	20.8277	7.87071	0	0
ENSG00000228451	SDAD1P1	-1.36373	0.00348666	0.018471	82.3639	94.4485	31.6928	37.0302
ENSG00000228459	CXorf28	-2.35407	0.00115405	0.00712935	63.4297	48.0988	4.37142	17.426
ENSG00000228594	C1orf233	0.854832	3.54029e-08	5.06531e-07	529.212	421.52	824.013	894.172
ENSG00000228672	PROB1	-0.682444	0.0016748	0.00984963	329.456	351.558	219.664	204.755
ENSG00000228742	RP5-884M6.1	-6.02691	0.00256198	0.0141775	10.4138	15.7414	0	0
ENSG00000229233	AC011891.5	-6.61174	0.000296264	0.00212835	21.7744	17.4905	0	0
ENSG00000229874	RP11-312O7.2	0.733934	0.0103438	0.0461383	141.06	108.441	206.55	208.023
ENSG00000229970	AC007128.1	-5.10841	0.00502298	0.0250454	23.6678	13.9924	0	1.08912
ENSG00000230291	RP11-244J10.1	0.666598	0.00816689	0.0377396	149.58	170.532	241.521	266.836
ENSG00000230409	TCEA1P2	1.04271	8.39462e-05	0.000684386	136.326	120.684	291.792	237.429
ENSG00000230438	RP11-420G6.4	-1.54541	0.00844477	0.0387657	53.9626	63.8402	22.95	17.426
ENSG00000230630	DNM3OS	0.58177	0.000295559	0.0021241	396.672	460.874	650.249	633.871
ENSG00000230699	RP11-54O7.1	2.65857	1.5744e-07	2.04923e-06	25.5612	13.1178	89.6141	153.567
ENSG00000230778	ANKRD63	2.7047	8.04289e-05	0.000659439	4.73356	14.8669	51.3642	77.3279
ENSG00000230805	AL132709.1	1.48829	0.000212857	0.00158317	39.7619	50.7223	111.471	142.675
ENSG00000230812	RP4-794H19.4	1.19518	0.00100665	0.00632085	59.6428	59.4676	130.05	142.675
ENSG00000231242	RP11-87H9.3	-2.38756	0.00175786	0.0102769	45.4422	40.2281	9.8357	6.53475
ENSG00000231298	LINC00704	-0.929054	4.70353e-06	4.91133e-05	422.233	536.957	243.707	260.301
ENSG00000231672	DIRC3	-1.74832	0.0068736	0.0327817	50.1757	52.4714	18.5785	11.9804
ENSG00000231711	LINC00899	-1.45343	0.00573339	0.028087	60.5895	85.7033	26.2285	27.2281
ENSG00000231793	DOC2GP	-1.5693	3.39764e-05	0.000300528	146.74	138.175	43.7142	52.278
ENSG00000231890	AC093391.2	-4.80786	9.81044e-06	9.74958e-05	43.5487	48.0988	1.09286	2.17825
ENSG00000231924	PSG1	-5.45577	0.00178765	0.0104088	19.8809	27.9847	1.09286	0
ENSG00000232224	LINC00202-1	1.95522	0.00363499	0.019111	7.57369	20.9886	63.3856	47.9215
ENSG00000232527	RP11-14N7.2	-0.741572	3.05237e-07	3.80136e-06	829.319	863.154	469.928	542.384
ENSG00000232815	LINC00537	-2.64514	1.39562e-17	4.58109e-16	285.907	273.726	41.5285	47.9215
ENSG00000232931	LINC00342	0.502856	5.51965e-05	0.000468122	713.821	761.71	999.963	1091.3
ENSG00000232956	SNHG15	-0.521576	0.00862046	0.0394466	394.779	374.296	266.657	269.014
ENSG00000232977	LINC00327	-2.1188	2.63344e-06	2.8498e-05	109.819	136.426	21.8571	34.852
ENSG00000233223	AC113189.5	-1.1033	0.00709924	0.0336772	114.552	98.8211	50.2713	49.0106
ENSG00000233251	AC007743.1	-1.28614	0.00125017	0.00763008	130.646	140.798	71.0356	40.2976
ENSG00000233320	H2BFXP	2.39882	0.000338982	0.00240391	6.62698	16.6159	48.0856	75.1496
ENSG00000233381	AK4P3	-5.38689	0.00217428	0.0123343	25.5612	20.114	1.09286	0
ENSG00000233593	RP4-665J23.1	2.69467	0.00371529	0.0194622	4.73356	4.37262	30.5999	28.3172
ENSG00000234252	AC007308.6	2.01251	0.00908366	0.0412639	11.3605	7.87071	28.4142	49.0106
ENSG00000234465	PINLYP	-1.25161	1.49267e-05	0.000142886	250.879	219.505	109.286	88.2191
ENSG00000234545	FAM133B	-0.883263	0.00826895	0.0381455	1164.46	1339.77	830.57	527.136
ENSG00000234743	EIF5AP4	-0.670245	0.00738434	0.0348013	258.452	258.859	149.721	175.349
ENSG00000234883	MIR155HG	-0.567115	0.00630887	0.0304525	383.418	368.174	231.685	275.549
ENSG00000235162	C12orf75	-1.22814	1.62643e-116	5.44361e-114	8800.63	9129.15	3715.71	3938.28
ENSG00000235173	FAM203A	1.50635	9.04271e-05	0.00073403	41.6553	54.2204	128.957	143.764
ENSG00000235423	RP11-282O18.3	-0.593397	0.0107541	0.0475794	294.427	324.448	227.314	182.973
ENSG00000235649	MXRA5P1	-0.790872	2.66819e-05	0.000243124	573.707	470.493	290.7	312.579
ENSG00000235750	KIAA0040	-6.88521	1.06727e-05	0.000105228	62.483	66.4638	0	1.08912
ENSG00000235878	AP001468.1	1.27057	0.00488822	0.0244908	34.0816	47.2242	114.75	81.6844
ENSG00000235961	PNMA6C	-2.82697	0.00601925	0.029258	21.7744	32.3574	2.18571	5.44562
ENSG00000236269	ENO1-IT1	-2.54968	0.000211254	0.00157312	50.1757	64.7147	6.55713	13.0695
ENSG00000236393	RP11-320G24.1	-3.0852	0.00743676	0.0349867	21.7744	24.4866	1.09286	4.3565
ENSG00000237125	HAND2-AS1	-1.63159	1.75685e-15	5.04267e-14	725.181	668.136	273.214	176.438
ENSG00000237172	B3GNT9	0.560993	4.25355e-05	0.000368582	1019.61	878.896	1208.7	1591.21
ENSG00000237187	NR2F1-AS1	1.68376	3.73504e-08	5.32364e-07	67.2165	69.9618	233.871	206.934
ENSG00000237945	LINC00649	-1.27656	2.60539e-11	5.28493e-10	530.158	571.938	246.985	208.023
ENSG00000238035	AC138035.2	0.701436	0.00730936	0.0344808	155.261	143.422	265.564	220.003
ENSG00000238113	RP11-262H14.1	-1.96223	1.59009e-12	3.63895e-11	344.603	276.349	83.057	76.2387
ENSG00000238178	RP11-431J24.2	-2.38599	3.20368e-74	5.71872e-72	1490.12	1611.75	303.814	289.707
ENSG00000238266	LINC00707	-2.01207	3.14436e-07	3.90813e-06	138.22	169.657	32.7857	43.565
ENSG00000240184	PCDHGC3	1.16002	1.32387e-76	2.40907e-74	2578.84	2600.83	5980.1	5594.83
ENSG00000240583	AQP1	-1.2618	3.92946e-11	7.76897e-10	783.877	613.915	327.857	254.855
ENSG00000240694	PNMA2	-3.38116	3.94741e-29	2.26952e-27	403.299	347.186	40.4356	31.5846
ENSG00000240764	PCDHGC5	1.04466	0.000194834	0.00145896	104.138	111.064	230.592	213.468
ENSG00000241852	C8orf58	-0.562909	1.81443e-05	0.000170551	1060.32	943.61	704.892	651.297
ENSG00000242265	PEG10	0.502592	5.1813e-25	2.48371e-23	6087.36	6408.5	8937.37	8768.54
ENSG00000243137	PSG4	-4.34242	0.000259217	0.00189415	34.0816	32.3574	3.27857	0
ENSG00000243244	STON1	0.562488	6.00556e-05	0.000505217	530.158	538.706	770.463	808.131
ENSG00000244479	OR2A1-AS1	-2.07294	0.00985041	0.0442007	29.3481	57.7185	4.37142	16.3369
ENSG00000244649	CTD-2377D24.6	-6.46089	5.55987e-05	0.000471319	44.4954	51.5969	1.09286	0
ENSG00000244694	PTCHD4	1.20824	4.82655e-11	9.43317e-10	243.305	322.699	645.877	663.277
ENSG00000245648	RP11-277P12.20	2.12363	0.00472404	0.0238292	15.1474	5.24714	44.8071	43.565
ENSG00000245694	CRNDE	0.910744	2.76139e-05	0.000250396	190.289	191.521	344.249	373.57
ENSG00000245849	RAD51-AS1	0.662702	0.0045921	0.0232307	176.088	195.893	279.771	309.311
ENSG00000246100	LINC00900	-3.49391	0.00186708	0.0107961	38.8152	22.7376	5.46428	0
ENSG00000247095	MIR210HG	-3.64215	9.99686e-80	1.91195e-77	1227.88	1170.11	120.214	71.8822
ENSG00000247746	USP51	1.07352	0.00355422	0.01876	77.6304	54.2204	132.235	144.854
ENSG00000248362	CTC-327F10.5	-4.14165	3.25814e-09	5.25084e-08	81.4172	91.8249	3.27857	6.53475
ENSG00000248569	CTC-512J14.5	1.02416	0.00683258	0.0326109	57.7494	97.0721	190.157	125.249
ENSG00000248890	HHIP-AS1	-1.34464	2.02e-06	2.23632e-05	250.879	256.235	113.657	86.0409
ENSG00000248905	FMN1	-1.39648	3.77794e-05	0.000329809	281.173	304.334	64.4785	157.923
ENSG00000249034	AC005609.1	-2.95596	2.34889e-05	0.000216127	66.2698	69.0873	3.27857	14.1586
ENSG00000249413	RP11-25H12.1	-1.96541	0.00559278	0.0274772	50.1757	39.3535	13.1143	9.80212
ENSG00000249430	CTD-2231H16.1	-1.19095	0.000261471	0.00190914	230.051	166.159	75.407	98.0212
ENSG00000249853	HS3ST5	-2.91372	0.000586068	0.0039217	56.8027	41.9771	12.0214	1.08912
ENSG00000249992	TMEM158	0.845201	3.90537e-59	4.75313e-57	4166.48	4195.96	7383.33	7640.21
ENSG00000250120	PCDHA10	-4.37871	2.01057e-53	2.19094e-51	568.974	588.554	32.7857	22.8716
ENSG00000250131	RP11-130F10.1	-5.65023	4.63636e-43	4.15786e-41	467.676	518.592	15.3	4.3565
ENSG00000250305	KIAA1456	-1.31347	2.10382e-06	2.31816e-05	298.214	493.231	186.878	131.784
ENSG00000250337	LINC01021	1.63637	1.02857e-37	8.23865e-36	405.193	411.026	1281.92	1255.76
ENSG00000250510	GPR162	1.08812	7.92882e-14	2.01916e-12	428.86	430.265	975.92	850.607
ENSG00000250588	IQCJ-SCHIP1	-0.536659	0.00979808	0.0440186	431.7	348.935	276.492	261.39
ENSG00000250657	RP11-1E6.1	1.99775	5.81726e-10	1.0152e-08	88.0442	48.0988	254.635	287.529
ENSG00000251003	RP11-152P17.2	1.07485	0.000401427	0.00280954	89.9376	124.182	193.435	258.123
ENSG00000251191	LINC00589	-4.16009	0.00521383	0.0258321	17.9875	20.9886	0	2.17825
ENSG00000251320	CTC-327F10.4	-3.43448	0.0104912	0.0466738	144.847	150.418	25.1357	2.17825
ENSG00000251664	PCDHA12	-2.33207	3.34868e-13	8.07779e-12	224.371	319.201	56.8285	51.1889
ENSG00000252447	snoU13	1.50678	0.00752408	0.0352913	16.0941	30.6083	67.757	65.3475
ENSG00000253305	PCDHGB6	1.94078	3.66444e-66	5.58395e-64	539.626	538.706	1921.24	2218.55
ENSG00000253459	AL139099.1	-4.90562	0.0114308	0.0499526	28.4013	4.37262	1.09286	0
ENSG00000253706	RP11-758M4.4	-6.95445	7.26337e-05	0.000601845	21.7744	27.9847	0	0
ENSG00000253764	RP11-439C15.4	3.68328	0.00378614	0.019767	0	3.49809	28.4142	17.426
ENSG00000253767	PCDHGA8	-1.3068	0.00497008	0.0248146	86.1508	86.5778	33.8785	35.9411
ENSG00000253873	PCDHGA11	-5.03704	2.89557e-152	1.17982e-149	1687.99	1643.23	45.8999	55.5454
ENSG00000254122	PCDHGB7	0.965077	1.23942e-53	1.3665e-51	2606.3	2510.76	4998.72	4989.28
ENSG00000254429	CTD-2562J17.7	1.14607	0.000237634	0.0017494	87.0975	79.5816	177.043	191.686
ENSG00000254527	ENPP7P12	-3.235	0.00894661	0.04075	22.7211	18.365	1.09286	3.26737
ENSG00000254656	RTL1	2.35026	9.34572e-05	0.00075373	12.3073	13.9924	77.5927	56.6345
ENSG00000255318	RP11-655M14.13	-2.12204	0.00407895	0.0210206	78.5771	49.8478	26.2285	3.26737
ENSG00000255408	PCDHA3	-1.19042	0.00214633	0.0121942	150.527	143.422	84.1499	44.6541
ENSG00000256683	ZNF350	2.74485	3.2833e-10	5.86084e-09	24.6145	17.4905	145.35	136.141
ENSG00000257315	ZBED6	0.550112	0.000170372	0.0012944	482.823	522.09	751.884	719.912
ENSG00000257642	RP11-474B16.1	-3.32555	0.00204017	0.0116653	29.3481	25.3612	3.27857	2.17825
ENSG00000258486	RN7SL1	-0.782986	6.47861e-05	0.000540884	2812.68	3164.9	1521.25	1952.8
ENSG00000258498	DIO3OS	2.93707	3.01346e-06	3.23675e-05	8.5204	11.3688	53.5499	99.1104
ENSG00000259129	LINC00648	-5.63327	1.64534e-34	1.155e-32	401.406	356.805	6.55713	8.713
ENSG00000259153	RP6-65G23.3	-2.46494	0.000884486	0.00563619	47.3356	55.095	14.2071	4.3565
ENSG00000259330	LINC00984	-0.810775	6.96334e-06	7.0548e-05	517.851	519.467	310.371	280.994
ENSG00000259518	RP11-597K23.2	0.789289	0.00745375	0.0350491	110.765	105.817	196.714	177.527
ENSG00000259886	U82695.10	-5.12103	0.0047308	0.0238551	16.0941	21.8631	1.09286	0
ENSG00000259977	AL121578.2	4.34979	0.00334891	0.0178371	0.946712	0.874523	19.6714	17.426
ENSG00000260001	TGFBR3L	0.688303	0.0108376	0.0478228	149.58	126.806	214.2	230.894
ENSG00000260231	JHDM1D-AS1	-2.70985	0.00616287	0.0298477	26.5079	30.6083	6.55713	2.17825
ENSG00000260549	MT1L	-0.706063	5.73949e-05	0.000484792	511.224	536.957	325.671	316.935
ENSG00000260578	CTD-2541J13.1	1.28885	4.42581e-05	0.000382337	75.7369	76.0835	192.343	178.616
ENSG00000260822	GS1-358P8.4	-1.47177	1.1038e-23	5.03372e-22	962.806	916.5	335.507	341.985
ENSG00000260947	RP11-384P7.7	1.31856	0.00731595	0.0344963	28.4013	33.2319	79.7784	74.0605
ENSG00000261071	RP1-223E5.4	1.76533	0.00695805	0.0330834	15.1474	13.1178	49.1785	46.8324
ENSG00000261087	KB-1460A1.5	1.36554	0.00995061	0.0445576	21.7744	31.4828	68.8499	68.6149
ENSG00000261168	RP11-68I18.10	2.78785	0.00437005	0.0222758	0.946712	8.74523	43.7142	23.9607
ENSG00000261207	LA16c-361A3.3	1.21188	0.00620092	0.0299855	35.0283	46.3497	92.8927	95.843
ENSG00000261327	RP11-863P13.3	-2.84367	3.29708e-10	5.87985e-09	130.646	143.422	19.6714	18.5151
ENSG00000261425	RP11-709B3.2	0.712369	0.00152126	0.00905461	197.863	192.395	336.599	302.777
ENSG00000261524	ABCB10P3	-6.17181	0.00154475	0.00916825	12.3073	16.6159	0	0
ENSG00000261534	RP11-244O19.1	-0.762922	0.0106206	0.0471266	174.195	194.144	113.657	103.467
ENSG00000261556	RP11-296I10.6	-0.688356	0.00705994	0.0335168	266.026	247.49	175.95	142.675
ENSG00000261786	RP4-555D20.2	-0.819571	1.97236e-16	6.04051e-15	1770.35	1885.47	1009.8	1061.9
ENSG00000262601	CTC-786C10.1	0.937885	0.00230914	0.0129815	103.192	86.5778	178.135	185.151
ENSG00000262745	CTD-2377D24.8	-5.93863	0.00333847	0.0177966	13.254	11.3688	0	0
ENSG00000263372	MIR548AO	6.56084	0.000989102	0.00622523	0	0	4.37142	27.2281
ENSG00000263535	AK4P1	-2.07725	0.000112497	0.000890427	160.941	60.3421	28.4142	23.9607
ENSG00000263958	RP11-676J15.1	-2.73489	0.00257562	0.0142488	31.2415	34.1064	4.37142	5.44562
ENSG00000264433	RP11-720L2.3	2.59647	0.0032054	0.0171801	11.3605	1.74905	33.8785	44.6541
ENSG00000264514	RP11-720L2.4	2.38419	6.79607e-08	9.29093e-07	17.0408	42.8516	156.278	157.923
ENSG00000265150	RN7SL2	-1.05197	4.15593e-28	2.27098e-26	3249.11	2906.04	1360.6	1607.55
ENSG00000265579	RP11-713C5.1	-1.32708	3.39798e-15	9.50573e-14	802.811	681.253	297.257	294.064
ENSG00000265678	RP11-1376P16.2	1.91478	0.00526046	0.0260425	13.254	11.3688	54.6428	38.1194
ENSG00000265735	RN7SL5P	-4.44371	2.60081e-06	2.81775e-05	40.7086	77.8326	0	5.44562
ENSG00000266017	MIR4477A	-3.46243	4.90679e-07	5.92577e-06	68.1632	76.0835	4.37142	8.713
ENSG00000267102	RP11-686D22.7	-1.35419	0.00870425	0.0397637	88.9909	67.3383	38.2499	22.8716
ENSG00000267121	CTD-2020K17.1	5.17456	0.00564061	0.0276904	0	0.874523	10.9286	21.7825
ENSG00000267284	RP11-397A16.1	-4.15077	0.000776807	0.00501885	16.0941	41.9771	2.18571	1.08912
ENSG00000267327	CTD-2008L17.1	-5.54599	1.19124e-05	0.000116653	27.4546	74.3345	0	2.17825
ENSG00000267481	CTC-559E9.5	-1.55772	0.00491775	0.0246124	63.4297	68.2128	19.6714	25.0499
ENSG00000267530	AC006273.5	-1.74491	0.00133296	0.00807749	84.2573	62.0911	20.7643	22.8716
ENSG00000267534	S1PR2	0.744452	0.00154031	0.00914764	183.662	166.159	288.514	297.331
ENSG00000267547	RP11-686D22.4	-2.41834	0.00308193	0.0166517	33.1349	54.2204	3.27857	13.0695
ENSG00000267648	RP11-686D22.3	-2.91434	0.00966681	0.0434809	16.0941	33.2319	5.46428	1.08912
ENSG00000268521	VN1R83P	2.65335	0.00129836	0.00788822	4.73356	8.74523	60.107	25.0499
ENSG00000268592	RP11-244K5.8	-0.62603	0.00939096	0.0424541	302.001	258.859	173.764	189.508
ENSG00000268812	RP1-102K2.8	1.38069	1.23673e-05	0.000120541	77.6304	69.0873	185.785	196.042
ENSG00000269834	CTD-3018O17.3	-2.49116	0.00406432	0.0209567	49.229	24.4866	8.74284	4.3565
ENSG00000269937	RP11-20I23.8	2.25226	0.000626104	0.00415548	18.9342	16.6159	137.7	31.5846
ENSG00000269994	RP11-276H19.2	-3.05363	1.86778e-12	4.24851e-11	155.261	161.787	20.7643	17.426
ENSG00000270015	RP11-540B6.6	0.691192	0.00440818	0.0224522	159.048	176.654	277.585	264.657
ENSG00000270346	RP1-90J20.12	-0.967937	0.0112353	0.0492564	177.035	104.943	73.2213	70.7931
ENSG00000271324	RP11-10C24.2	-3.26525	0.000479577	0.00329861	34.0816	39.3535	5.46428	2.17825
ENSG00000271533	RP3-368A4.6	0.552515	0.0055311	0.0272098	272.653	261.482	371.571	411.689
ENSG00000271738	RP11-137H2.6	0.895661	0.00157961	0.00935441	106.978	158.289	231.685	262.479
ENSG00000272316	XXbac-BPGBPG55C20.2	-4.1364	1.27741e-05	0.000124183	54.9093	41.1026	4.37142	1.08912
ENSG00000272327	RP11-1002K11.1	-0.553186	0.00325445	0.0174032	464.835	490.607	292.885	358.322
ENSG00000272449	RP3-395M20.12	-2.43389	0.000101849	0.000815794	72.8968	56.844	10.9286	13.0695
ENSG00000272761	RP11-572C15.6	0.628523	0.000632113	0.00418646	307.681	388.288	515.828	560.899
ENSG00000272763	RP11-357H14.17	-3.66187	2.77725e-07	3.47722e-06	52.0691	99.6956	6.55713	5.44562
ENSG00000272796	RP1-74M1.3	0.736237	0.00097277	0.00613893	195.969	200.266	351.899	308.222
ENSG00000272870	RP11-798M19.6	-1.33577	3.85383e-05	0.000336121	192.182	171.407	72.1284	71.8822
ENSG00000272927	RP11-1191J2.5	-3.37784	0.00162205	0.00957544	33.1349	23.6121	3.27857	2.17825
ENSG00000273033	RP11-67L2.2	0.505918	0.00117367	0.0072362	496.077	435.512	675.385	646.94
ENSG00000273148	RP5-1068E13.7	1.48926	0.00843451	0.0387281	17.9875	26.2357	65.5713	58.8127

## Sheet: hVSMC_WT_hypoxia_vs_normoxia
GeneID	Symbol	log2(FoldChange)	P value	Adjust P value	hVSMC_normoxia_WT_1	hVSMC_normoxia_WT_2	hVSMC_hypoxia_WT_1	hVSMC_hypoxia_WT_2
ENSG00000005884	ITGA3	-1.06681	1.50336e-14	4.19698e-12	986.403	987.39	484.224	457.862
ENSG00000006118	TMEM132A	-0.586082	2.14882e-05	0.000919837	904.126	901.139	632.478	569.808
ENSG00000006468	ETV1	-0.775301	0.000223263	0.0067304	381.214	358.479	227.18	204.862
ENSG00000011201	KAL1	-0.537627	1.09472e-05	0.000514958	1353.9	1627.08	1024.98	1028.79
ENSG00000013293	SLC7A14	-1.86835	2.97807e-28	3.47676e-25	766.999	852.623	218.647	225.013
ENSG00000013297	CLDN11	-0.894264	9.37617e-19	4.01363e-16	2233.35	2087.98	1181.76	1142.97
ENSG00000013441	CLK1	0.644097	1.54036e-09	1.90205e-07	1107.99	1041.3	1662.79	1695.99
ENSG00000017373	SRCIN1	-1.54722	0.00114308	0.0243038	74.9629	103.321	35.1969	25.7477
ENSG00000017483	SLC38A5	1.10184	1.70938e-05	0.000754359	160.896	127.579	266.643	352.632
ENSG00000025708	TYMP	1.29678	0.000197407	0.00603594	59.4218	65.5864	174.918	132.097
ENSG00000041353	RAB27B	-2.16478	1.95235e-10	2.72523e-08	181.922	214.728	44.7961	43.6592
ENSG00000041982	TNC	-0.851151	2.5259e-37	5.40628e-34	8202.96	8293.54	4638.53	4505.85
ENSG00000044524	EPHA3	-0.634542	4.59673e-07	3.33509e-05	1513.89	1346.77	847.926	995.205
ENSG00000049089	COL9A2	1.1957	2.28363e-05	0.000964682	133.471	107.813	330.638	221.654
ENSG00000049130	KITLG	-0.872845	2.12862e-08	2.18686e-06	711.234	705.279	383.966	389.574
ENSG00000049540	ELN	0.710772	2.93165e-08	2.94127e-06	708.491	707.974	1229.76	1088.12
ENSG00000050165	DKK3	-1.0374	7.62695e-19	3.49805e-16	1489.2	1436.61	715.67	709.742
ENSG00000054392	HHAT	-0.939087	0.00150296	0.0305395	216.661	188.673	90.6587	120.902
ENSG00000054938	CHRDL2	1.63186	2.89008e-06	0.000164953	63.0786	44.9222	159.986	174.637
ENSG00000055163	CYFIP2	-0.66018	8.73962e-06	0.000421933	755.114	781.646	507.689	464.578
ENSG00000057019	DCBLD2	-0.715332	4.65665e-17	1.92905e-14	3257.23	3262.25	1932.63	2038.55
ENSG00000058085	LAMC2	0.899818	6.07303e-05	0.00227376	167.295	187.775	343.437	319.048
ENSG00000059122	FLYWCH1	-0.525528	8.11091e-05	0.0029014	900.469	917.311	630.345	632.498
ENSG00000064115	TM7SF3	-0.509424	0.00041313	0.011182	888.585	841.842	558.884	657.127
ENSG00000065060	UHRF1BP1	-0.579827	0.000103817	0.00354579	770.656	802.31	487.424	565.33
ENSG00000065325	GLP2R	1.47035	0.00265474	0.0463839	30.168	26.0549	88.5256	67.168
ENSG00000065534	MYLK	-0.675092	7.39939e-08	6.64496e-06	1120.79	1160.79	739.135	689.591
ENSG00000067334	DNTTIP2	0.519295	0.00209453	0.0387022	516.513	419.573	721.003	620.184
ENSG00000068137	PLEKHH3	-0.608104	0.000220316	0.00665718	582.334	578.598	374.367	387.335
ENSG00000069431	ABCC9	0.95419	0.000387695	0.0106157	155.411	115.899	234.646	291.061
ENSG00000070748	CHAT	1.69017	6.74607e-06	0.000345152	53.9367	49.4144	210.115	123.141
ENSG00000071242	RPS6KA2	-0.583932	7.90207e-07	5.313e-05	1240.55	1327.9	866.057	847.436
ENSG00000072682	P4HA2	0.675487	1.60962e-23	1.03354e-20	8559.49	7767.05	12966.3	13108.9
ENSG00000073067	CYP2W1	1.55125	1.58736e-13	3.84621e-11	154.497	194.064	552.485	469.056
ENSG00000073350	LLGL2	-1.01412	5.39083e-05	0.00207273	296.195	284.807	163.186	124.261
ENSG00000074410	CA12	-0.814038	1.84446e-05	0.000802932	543.938	455.511	274.109	294.42
ENSG00000077943	ITGA8	-0.826728	8.50947e-05	0.00300216	366.587	388.128	226.113	199.265
ENSG00000078098	FAP	0.804449	8.29471e-05	0.00294256	302.594	226.408	446.894	476.893
ENSG00000078114	NEBL	0.862587	4.37434e-24	3.74502e-21	1968.23	1915.48	3420.5	3641.62
ENSG00000081181	ARG2	-1.17096	0.000679688	0.0161043	153.583	144.649	58.6615	73.8848
ENSG00000081277	PKP1	2.28069	9.01626e-13	1.86753e-10	40.224	54.8051	233.579	228.371
ENSG00000085185	BCORL1	-0.990575	0.000316753	0.00901939	253.228	230.002	103.458	139.933
ENSG00000086696	HSD17B2	0.9125	6.74272e-05	0.00246695	180.094	160.821	337.037	304.495
ENSG00000088899	LZTS3	-0.98063	0.000735893	0.016997	216.661	184.181	103.458	99.6325
ENSG00000090376	IRAK3	1.98093	3.38719e-05	0.00136146	21.9404	26.9533	77.8598	115.305
ENSG00000090861	AARS	-0.54946	1.94919e-12	3.91118e-10	4291.17	4430.23	2896.81	3062.86
ENSG00000090971	NAT14	-0.653671	3.50914e-05	0.00140387	727.689	645.083	442.628	429.875
ENSG00000092758	COL9A3	0.676356	7.96976e-10	1.01334e-07	1518.46	1468.96	2622.7	2150.49
ENSG00000093072	CECR1	0.932556	1.34244e-06	8.49239e-05	294.367	234.494	507.689	501.521
ENSG00000095713	CRTAC1	-1.18869	7.12313e-08	6.44191e-06	413.21	362.073	159.986	180.234
ENSG00000100234	TIMP3	0.808792	2.49789e-32	4.58256e-29	4267.4	4419.45	7501.21	7716.48
ENSG00000100385	IL2RB	0.99252	0.00284902	0.0489787	77.7055	71.8755	137.588	160.084
ENSG00000100427	MLC1	1.29716	0.00167911	0.0329209	40.224	48.516	91.7253	126.5
ENSG00000100889	PCK2	-0.58246	5.62808e-08	5.35376e-06	1962.75	2086.19	1447.34	1256.04
ENSG00000101194	SLC17A9	1.72012	3.48046e-19	1.65541e-16	216.661	185.978	733.802	592.198
ENSG00000101255	TRIB3	-0.756842	8.39786e-12	1.45737e-09	1667.47	1608.21	1008.98	929.157
ENSG00000101680	LAMA1	0.689431	1.31664e-05	0.000608213	500.972	417.776	762.6	718.697
ENSG00000102109	PCSK1N	-1.40175	5.68303e-06	0.000296673	186.493	258.752	75.7267	92.9157
ENSG00000102144	PGK1	0.576566	7.08557e-15	2.1665e-12	3862.42	3671.04	5755.23	5478.67
ENSG00000102265	TIMP1	0.507916	3.99419e-12	7.49122e-10	10718.8	9373.47	14602.5	13967.6
ENSG00000102882	MAPK3	-0.511053	0.00208652	0.0387022	629.871	605.551	472.492	394.052
ENSG00000102996	MMP15	-0.632019	0.000476433	0.0123853	504.629	499.535	347.703	300.017
ENSG00000103257	SLC7A5	-0.51571	7.90861e-12	1.39127e-09	7787	7512.79	5658.17	5042.08
ENSG00000104332	SFRP1	-1.07487	2.70877e-21	1.58118e-18	1841.16	2098.77	901.254	969.458
ENSG00000104725	NEFL	-0.667971	5.73531e-12	1.02296e-09	2493.89	2275.76	1500.67	1501.2
ENSG00000105088	OLFM2	-0.616589	1.63332e-06	0.000100359	1176.55	1297.35	749.801	864.228
ENSG00000105327	BBC3	-0.582037	0.000862332	0.0193265	557.651	513.91	378.633	336.959
ENSG00000105464	GRIN2D	0.624543	2.06104e-05	0.000885215	539.367	497.738	835.127	763.476
ENSG00000105605	CACNG7	-1.04177	3.53623e-05	0.00141032	308.994	291.994	168.519	123.141
ENSG00000105722	ERF	-0.540057	0.000269686	0.00792519	717.633	728.638	509.822	484.729
ENSG00000105971	CAV2	-0.554112	0.000257164	0.00764467	757.857	686.411	479.958	503.76
ENSG00000105989	WNT2	0.786582	3.1734e-12	6.17466e-10	868.473	868.795	1541.2	1455.31
ENSG00000106070	GRB10	-0.877579	5.94322e-14	1.55761e-11	1381.33	1388.1	757.267	750.042
ENSG00000106366	SERPINE1	-0.65696	1.68669e-13	4.0112e-11	3004.92	3159.83	2028.62	1880.7
ENSG00000106538	RARRES2	0.921522	8.3969e-05	0.00297061	191.064	170.704	388.233	296.659
ENSG00000106546	AHR	-0.581989	0.00155159	0.0312543	461.662	557.934	351.969	329.123
ENSG00000106809	OGN	0.617791	3.03756e-15	1.02654e-12	3885.27	3594.67	5517.38	5961.16
ENSG00000107317	PTGDS	1.34074	6.78487e-20	3.78832e-17	366.587	365.667	957.783	896.692
ENSG00000107562	CXCL12	-0.57931	4.06831e-06	0.000224228	1101.59	1160.79	725.27	789.224
ENSG00000107731	UNC5B	-0.561908	7.30633e-11	1.09102e-08	3038.74	3149.94	2154.48	2037.43
ENSG00000108405	P2RX1	2.65225	5.20321e-08	4.98654e-06	11.8844	23.3595	109.857	111.947
ENSG00000108947	EFNB3	-0.656782	3.24408e-05	0.00131421	714.89	780.748	516.221	432.114
ENSG00000109193	SULT1E1	-0.604109	0.000283019	0.00820691	589.647	610.942	421.296	368.304
ENSG00000111252	SH2B3	-0.728852	1.32722e-08	1.43228e-06	1247.86	1125.75	687.94	744.445
ENSG00000111275	ALDH2	-0.503385	7.79823e-05	0.00280518	1074.16	1096.1	723.137	808.255
ENSG00000111339	ART4	0.940601	1.12531e-05	0.0005255	245.001	185.978	411.697	415.322
ENSG00000111341	MGP	0.60111	5.93284e-13	1.31361e-10	5977.84	5013.32	8270.21	8401.59
ENSG00000112182	BACH2	-1.00031	8.14734e-05	0.00290634	271.512	286.604	156.786	122.022
ENSG00000112297	AIM1	-1.46685	2.27524e-13	5.31247e-11	479.031	505.824	172.785	183.592
ENSG00000112562	SMOC2	0.696349	5.29321e-06	0.000278588	515.599	579.496	974.848	799.299
ENSG00000112936	C7	-1.32583	0.000188974	0.00583367	174.609	129.376	60.7947	60.4512
ENSG00000113070	HBEGF	-1.02571	0.00110556	0.0238214	185.579	168.907	75.7267	98.513
ENSG00000114251	WNT5A	-0.815705	1.44765e-10	2.04294e-08	1277.11	1378.21	698.605	810.493
ENSG00000115641	FHL2	-0.655884	0.000172747	0.00541077	507.371	561.527	337.037	341.437
ENSG00000116157	GPX7	0.819486	6.61718e-11	9.9974e-09	705.749	685.513	1289.49	1165.36
ENSG00000116194	ANGPTL1	1.15484	0.00169224	0.0331277	62.1644	54.8051	146.121	114.186
ENSG00000116574	RHOU	0.828717	2.44939e-14	6.55314e-12	965.376	984.695	1663.85	1800.1
ENSG00000116774	OLFML3	0.634272	1.3078e-14	3.73218e-12	3148.44	3035.84	5064.09	4533.84
ENSG00000117318	ID3	-1.65695	2.87221e-11	4.44397e-09	364.759	310.862	103.458	110.827
ENSG00000117525	F3	1.16683	1.00265e-16	3.90183e-14	542.11	475.277	1070.84	1213.5
ENSG00000118922	KLF12	-0.737099	1.3319e-05	0.000610866	622.558	712.466	365.835	435.472
ENSG00000119147	C2orf40	1.85138	0.000424139	0.011395	31.0822	17.9689	115.19	61.5706
ENSG00000119771	KLHL29	-0.64349	0.000585956	0.0143879	452.52	473.48	277.309	315.689
ENSG00000120519	SLC10A7	0.592251	0.00180254	0.0346012	296.195	331.526	515.155	430.994
ENSG00000121316	PLBD1	1.26538	5.84252e-05	0.00220675	69.4778	112.305	238.912	198.146
ENSG00000121898	CPXM2	1.78462	5.16614e-17	2.07324e-14	126.157	154.532	471.425	495.923
ENSG00000122176	FMOD	1.25656	1.05095e-91	1.34963e-87	5312.31	5306.21	12734.9	12635.4
ENSG00000122420	PTGFR	-0.68522	5.45569e-05	0.0020914	584.162	619.028	345.57	403.008
ENSG00000122644	ARL4A	0.66769	6.52651e-05	0.00240843	444.293	383.636	610.08	705.264
ENSG00000122861	PLAU	-1.08702	0.000279477	0.00817551	212.09	177.892	90.6587	92.9157
ENSG00000122884	P4HA1	0.895583	6.30894e-41	2.02549e-37	5369.91	5124.72	9560.76	9963.25
ENSG00000123572	NRK	-1.15272	2.76773e-07	2.05452e-05	343.732	360.276	162.119	154.486
ENSG00000125257	ABCC4	0.60549	2.95006e-06	0.000165435	678.323	674.731	988.713	1070.21
ENSG00000125968	ID1	-1.81815	6.51106e-08	6.01547e-06	316.307	268.635	116.256	49.2565
ENSG00000126016	AMOT	-0.595131	1.9378e-08	2.00688e-06	1778.08	1845.4	1256.42	1141.86
ENSG00000126218	F10	0.81351	8.46339e-06	0.000414835	272.426	282.111	482.091	492.565
ENSG00000127241	MASP1	1.14879	3.28147e-19	1.62079e-16	538.453	586.684	1274.55	1220.22
ENSG00000127951	FGL2	1.48173	0.000152564	0.00489807	42.9666	46.7191	142.921	107.469
ENSG00000128165	ADM2	-0.57664	1.40154e-06	8.82285e-05	1448.98	1318.02	971.648	883.259
ENSG00000128510	CPA4	-0.502941	9.22728e-05	0.00321129	1009.26	974.812	709.271	690.711
ENSG00000128564	VGF	-1.60302	0.000141624	0.00461609	110.616	105.118	35.1969	35.8229
ENSG00000129270	MMP28	-1.0884	0.00152413	0.0308721	161.81	132.97	72.527	66.0485
ENSG00000129474	AJUBA	-0.543249	1.64486e-07	1.2802e-05	2106.28	2276.66	1597.73	1409.41
ENSG00000129521	EGLN3	1.42246	3.59e-07	2.61948e-05	86.8473	87.1491	234.646	231.729
ENSG00000129757	CDKN1C	0.629255	2.02292e-10	2.79337e-08	2495.72	2358.42	4111.64	3395.34
ENSG00000130005	GAMT	-0.536886	0.00120276	0.0251972	737.745	599.262	473.558	447.786
ENSG00000130164	LDLR	-0.582505	2.15675e-15	7.69362e-13	5006.06	4921.68	3287.18	3342.73
ENSG00000130176	CNN1	-0.595903	6.16032e-05	0.00229307	753.286	743.912	472.492	518.313
ENSG00000130517	PGPEP1	-1.01405	6.06611e-10	7.86879e-08	672.838	660.356	321.038	339.198
ENSG00000130522	JUND	-0.550801	1.02653e-06	6.62446e-05	2262.6	2194.9	1686.25	1355.67
ENSG00000130812	ANGPTL6	1.838	0.000691013	0.0162825	25.5971	16.172	58.6615	90.6768
ENSG00000131389	SLC6A6	-0.691137	8.00448e-06	0.00039536	707.577	833.756	477.825	476.893
ENSG00000132561	MATN2	0.566172	4.25649e-12	7.80883e-10	2246.15	2273.96	3358.64	3333.77
ENSG00000132589	FLOT2	-0.514948	7.73539e-06	0.000388183	1308.19	1323.41	895.921	945.949
ENSG00000132768	DPH2	0.555615	0.00132306	0.0274044	349.218	343.206	518.354	499.282
ENSG00000133048	CHI3L1	1.64384	7.42115e-07	5.15148e-05	53.0226	68.2817	212.248	166.8
ENSG00000133216	EPHB2	-0.637299	0.000160563	0.00512923	548.509	560.629	362.635	350.393
ENSG00000133619	KRBA1	-0.549707	0.00270334	0.0471049	445.207	481.566	327.438	305.614
ENSG00000133789	SWAP70	-0.555153	0.00105459	0.0228382	564.05	566.02	410.631	358.229
ENSG00000134115	CNTN6	0.728702	2.26464e-06	0.000132797	439.722	532.777	819.128	792.582
ENSG00000134333	LDHA	0.678895	2.13072e-25	1.95448e-22	7171.76	6746.42	10995.3	11286.5
ENSG00000134531	EMP1	-0.504473	0.000148932	0.00479343	1097.93	1006.26	693.272	790.343
ENSG00000134668	SPOCD1	-0.82589	0.000499913	0.0128398	375.729	287.502	173.851	200.384
ENSG00000134775	FHOD3	0.647371	0.000488965	0.0126598	295.281	283.908	468.226	438.831
ENSG00000135111	TBX3	-1.00499	0.000910036	0.0201842	287.053	231.799	166.385	91.7962
ENSG00000135318	NT5E	-0.890527	2.59491e-15	9.00645e-13	1530.34	1589.35	826.594	856.392
ENSG00000135596	MICAL1	-0.54236	1.50537e-05	0.000675943	1046.74	1077.23	726.336	732.131
ENSG00000135698	MPHOSPH6	0.648513	0.00105373	0.0228382	282.482	254.26	390.366	451.145
ENSG00000135749	PCNXL2	-0.533127	0.00203092	0.0378534	513.77	590.278	367.968	395.172
ENSG00000135919	SERPINE2	0.585649	5.93639e-24	4.6393e-21	12261	12430.9	18250.1	18805.9
ENSG00000136114	THSD1	-1.60792	9.30626e-05	0.00323003	110.616	119.493	34.1303	41.4202
ENSG00000136158	SPRY2	-0.525088	0.00189651	0.0359914	538.453	597.465	376.5	413.083
ENSG00000136261	BZW2	0.580321	0.000116908	0.00391993	468.061	475.277	726.336	683.994
ENSG00000136383	ALPK3	1.46183	3.44952e-06	0.000191769	65.8211	68.2817	180.251	189.19
ENSG00000136943	CTSV	-0.82921	0.000545909	0.0136179	345.561	280.315	191.983	160.084
ENSG00000136960	ENPP2	0.533069	0.000212297	0.00644458	551.252	524.691	799.93	756.759
ENSG00000137507	LRRC32	0.537277	2.50425e-11	3.92189e-09	2490.23	2420.41	3595.42	3530.8
ENSG00000137573	SULF1	-0.610062	6.77651e-13	1.4504e-10	3650.33	3910.03	2566.17	2386.7
ENSG00000137872	SEMA6D	0.643642	8.26784e-08	7.22283e-06	762.428	805.006	1230.83	1217.98
ENSG00000138131	LOXL4	1.19151	1.20007e-47	5.1371e-44	1967.32	1884.04	4518	4277.48
ENSG00000138166	DUSP5	-1.06776	0.00055143	0.0137238	179.18	202.15	104.524	77.2432
ENSG00000138750	NUP54	0.553741	0.000349229	0.0097466	461.662	434.847	667.675	648.171
ENSG00000139269	INHBE	-0.780519	0.000169441	0.00535601	360.188	396.214	216.514	223.893
ENSG00000139289	PHLDA1	-0.598798	0.000194519	0.00597611	660.04	695.396	410.631	484.729
ENSG00000139514	SLC7A1	-0.726117	6.67907e-15	2.09202e-12	2534.11	2490.49	1475.07	1562.77
ENSG00000140044	JDP2	-0.55726	2.23551e-06	0.00013169	1561.42	1481.53	1112.44	954.905
ENSG00000141052	MYOCD	-0.825725	9.29114e-07	6.08759e-05	605.189	633.403	328.504	370.543
ENSG00000141526	SLC16A3	0.678404	1.61384e-09	1.9738e-07	990.973	980.202	1658.52	1495.61
ENSG00000142552	RCN3	0.839417	7.96598e-19	3.52756e-16	1967.32	1837.32	3627.41	3179.28
ENSG00000142627	EPHA2	-0.602468	5.02543e-06	0.000268902	1014.74	967.624	675.141	630.259
ENSG00000142871	CYR61	-0.505851	9.99378e-12	1.69871e-09	4552.63	4631.48	3235.98	3231.9
ENSG00000143125	PROK1	1.26781	6.98687e-06	0.000354646	88.6757	107.813	257.044	216.057
ENSG00000143153	ATP1B1	0.874605	3.3861e-09	3.98939e-07	454.349	513.011	840.46	933.635
ENSG00000143341	HMCN1	-0.543255	5.31609e-13	1.19771e-10	4953.04	5166.95	3387.44	3557.66
ENSG00000143367	TUFT1	-0.785077	0.000597398	0.0145575	294.367	323.44	172.785	185.831
ENSG00000143382	ADAMTSL4	0.718845	0.0026315	0.0460621	168.21	159.923	260.244	279.867
ENSG00000143869	GDF7	-1.56815	2.36453e-05	0.000985343	138.956	150.04	41.5963	55.9733
ENSG00000144057	ST6GAL2	-0.938719	4.03458e-09	4.71019e-07	740.488	817.584	374.367	438.831
ENSG00000144227	NXPH2	-1.31526	0.000140727	0.00461023	159.982	154.532	72.527	53.7344
ENSG00000144827	ABHD10	0.509692	0.000852483	0.0191727	509.199	501.332	770.066	668.321
ENSG00000145390	USP53	-0.777418	0.000599668	0.0145851	307.165	320.744	172.785	193.668
ENSG00000145681	HAPLN1	1.43039	1.41396e-05	0.000639368	65.8211	63.7895	154.653	194.787
ENSG00000146197	SCUBE3	-1.08645	4.75619e-31	6.78655e-28	2769.06	2926.23	1306.55	1375.82
ENSG00000146242	TPBG	-0.534606	0.00032299	0.00917664	712.148	707.075	492.757	486.968
ENSG00000146733	PSPH	-0.800398	7.85994e-06	0.000390014	586.905	522.894	338.104	298.897
ENSG00000147202	DIAPH2	-0.65729	0.000794868	0.0181309	441.55	394.417	259.177	270.911
ENSG00000147852	VLDLR	-0.618325	2.04468e-07	1.55372e-05	1249.69	1314.42	859.658	810.493
ENSG00000147996	CBWD5	0.795012	0.00262534	0.0460582	146.269	135.665	276.242	212.699
ENSG00000148053	NTRK2	-1.08663	3.24331e-15	1.06796e-12	990.059	1020.63	482.091	464.578
ENSG00000148154	UGCG	-0.506695	6.64755e-05	0.00243908	1025.71	1104.19	766.866	732.131
ENSG00000148926	ADM	-0.775577	1.12623e-06	7.19555e-05	711.234	739.419	458.626	388.455
ENSG00000149131	SERPING1	0.704106	1.25212e-07	1.00076e-05	605.189	602.856	1019.64	948.188
ENSG00000149256	TENM4	-1.09285	1.21083e-19	6.47896e-17	1576.05	1590.25	687.94	797.06
ENSG00000149451	ADAM33	0.75754	2.54215e-10	3.43645e-08	890.413	995.476	1697.98	1490.01
ENSG00000149809	TM7SF2	-0.520681	0.00274165	0.0476431	567.707	509.418	395.699	354.871
ENSG00000150471	LPHN3	-0.890926	1.01618e-05	0.000481544	400.412	414.183	215.448	223.893
ENSG00000150687	PRSS23	-0.595603	4.02503e-12	7.49122e-10	3147.53	3028.65	2083.02	2003.84
ENSG00000151012	SLC7A11	-0.935813	1.10163e-23	7.85949e-21	2681.3	2724.08	1366.28	1459.78
ENSG00000151150	ANK3	-1.00374	8.85801e-06	0.000424457	338.247	363.87	158.919	191.429
ENSG00000151790	TDO2	1.10642	0.00107316	0.0232013	68.5637	66.4849	140.788	150.008
ENSG00000152049	KCNE4	1.15556	3.04804e-19	1.56572e-16	543.938	525.59	1164.7	1217.98
ENSG00000152377	SPOCK1	-0.648386	2.69838e-16	9.90075e-14	3903.56	3824.68	2476.58	2453.87
ENSG00000152518	ZFP36L2	-0.59178	8.12652e-09	9.31792e-07	2056.91	2152.67	1476.14	1316.49
ENSG00000152583	SPARCL1	-1.15546	0.000652321	0.0156029	170.952	140.157	74.6601	64.929
ENSG00000152932	RAB3C	-1.82121	0.00281029	0.0487042	53.0226	67.3833	10.6657	23.5088
ENSG00000154027	AK5	-1.66755	1.12787e-07	9.16712e-06	223.06	189.572	68.2607	61.5706
ENSG00000154188	ANGPT1	-0.686538	1.39454e-05	0.000632817	740.488	698.989	482.091	411.964
ENSG00000154359	LONRF1	-0.529784	0.0016097	0.0320356	536.625	548.051	381.833	369.424
ENSG00000155511	GRIA1	-0.85947	7.41534e-05	0.00269005	347.389	380.94	215.448	185.831
ENSG00000155760	FZD7	-0.70637	8.05071e-08	7.08131e-06	1028.45	1103.29	625.012	681.755
ENSG00000156113	KCNMA1	-0.716607	6.64568e-10	8.53439e-08	1409.67	1512.98	857.525	921.321
ENSG00000157557	ETS2	0.624052	8.90194e-08	7.72424e-06	856.589	846.334	1349.21	1275.07
ENSG00000158246	FAM46B	-1.20721	0.000985323	0.021593	145.355	123.985	65.061	51.4954
ENSG00000159164	SV2A	-0.592957	5.87176e-05	0.0022113	726.775	767.271	501.289	489.207
ENSG00000159167	STC1	0.987043	8.36502e-11	1.23475e-08	393.098	460.902	852.192	840.719
ENSG00000159674	SPON2	0.506116	9.76091e-10	1.22892e-07	4331.39	3954.05	6223.45	5542.48
ENSG00000160211	G6PD	-0.51023	9.02315e-07	5.97295e-05	1834.76	1810.36	1337.48	1221.34
ENSG00000161654	LSM12	0.921734	2.23073e-07	1.67526e-05	305.337	273.127	546.085	549.658
ENSG00000162433	AK4	1.18751	4.80697e-10	6.39576e-08	262.37	238.088	509.822	630.259
ENSG00000162458	FBLIM1	-0.579333	1.58081e-06	9.80713e-05	1225	1216.49	848.992	784.746
ENSG00000162733	DDR2	-0.595266	2.28186e-14	6.23481e-12	5179.76	5334.96	3319.18	3641.62
ENSG00000162745	OLFML2B	-1.07739	1.47684e-05	0.000665458	278.826	278.518	138.654	125.38
ENSG00000162804	SNED1	-0.926227	0.00122694	0.0255785	210.262	226.408	133.322	96.2741
ENSG00000162849	KIF26B	0.724588	5.11999e-23	3.131e-20	3500.4	3319.75	5670.97	5598.45
ENSG00000162998	FRZB	0.621874	1.10451e-11	1.81847e-09	1652.84	1619.89	2458.45	2578.13
ENSG00000163629	PTPN13	-0.62651	2.22118e-11	3.59763e-09	2376.87	2530.02	1571.06	1607.55
ENSG00000163661	PTX3	-0.815171	6.14141e-24	4.6393e-21	4324.08	4308.94	2360.33	2546.79
ENSG00000163820	FYCO1	-0.637164	8.67383e-05	0.00305176	634.442	729.536	413.83	463.459
ENSG00000164220	F2RL2	-1.48304	4.92987e-38	1.26619e-34	1779.91	1724.11	642.077	611.229
ENSG00000164532	TBX20	0.513451	0.00273737	0.0476332	383.956	362.971	506.622	559.733
ENSG00000164929	BAALC	-1.17006	4.57076e-05	0.00177335	208.434	212.033	91.7253	95.1546
ENSG00000164932	CTHRC1	1.24696	1.23337e-07	9.96162e-06	128.9	162.618	358.369	333.601
ENSG00000164949	GEM	-0.778864	1.59863e-06	9.86998e-05	618.901	664.849	375.434	372.782
ENSG00000165175	MID1IP1	-0.549464	8.71907e-05	0.0030593	1013.83	946.061	727.403	611.229
ENSG00000165233	C9orf89	-0.635853	0.00194649	0.0364917	360.188	364.768	230.38	236.207
ENSG00000165795	NDRG2	1.03004	8.27891e-15	2.4725e-12	571.364	684.614	1302.29	1262.76
ENSG00000165804	ZNF219	-0.984536	1.54306e-06	9.61942e-05	433.322	396.214	216.514	202.623
ENSG00000165821	SALL2	-0.57075	0.0022854	0.0416632	527.483	436.644	319.972	329.123
ENSG00000166197	NOLC1	0.550926	1.21377e-08	1.34372e-06	1382.24	1393.49	2016.89	2049.74
ENSG00000166394	CYB5R2	1.23615	3.53444e-07	2.60858e-05	177.351	124.884	366.901	344.796
ENSG00000166398	KIAA0355	-0.526092	0.00212678	0.0391853	627.129	567.817	453.294	376.141
ENSG00000166689	PLEKHA7	-0.635728	8.22125e-07	5.49882e-05	1154.61	1105.09	772.199	681.755
ENSG00000166741	NNMT	0.502929	0.000183328	0.00567299	701.178	628.012	937.518	945.949
ENSG00000166750	SLFN5	-0.555729	3.89086e-05	0.00153271	882.186	918.21	604.747	620.184
ENSG00000167332	OR51E2	-0.752542	0.00092407	0.020425	292.538	338.713	186.65	188.07
ENSG00000167522	ANKRD11	-0.551659	7.69807e-14	1.9384e-11	5141.36	5001.64	3519.69	3399.82
ENSG00000167680	SEMA6B	-0.887167	4.18226e-06	0.000229524	585.991	473.48	305.04	267.552
ENSG00000168016	TRANK1	0.642226	0.00070872	0.0165309	286.139	268.635	443.694	422.039
ENSG00000168297	PXK	-0.55505	0.000145841	0.00470574	745.058	743.912	514.088	499.282
ENSG00000168497	SDPR	0.875522	0.000181313	0.00563784	182.836	154.532	295.441	323.526
ENSG00000168502	SOGA2	-0.608278	0.00027495	0.00806144	610.674	562.426	401.031	368.304
ENSG00000168824	NSG1	0.534815	0.000249234	0.00742614	518.341	561.527	749.801	814.971
ENSG00000168952	STXBP6	0.675544	1.05224e-11	1.75492e-09	1315.51	1283.88	2010.49	2141.54
ENSG00000169047	IRS1	-0.631805	5.55772e-05	0.00212417	830.077	932.585	637.811	499.282
ENSG00000169129	AFAP1L2	0.583877	8.55975e-06	0.00041638	654.554	640.591	995.113	945.949
ENSG00000169136	ATF5	0.787744	2.24117e-11	3.59763e-09	813.622	787.935	1433.47	1331.05
ENSG00000169174	PCSK9	-0.672204	2.94344e-06	0.000165435	1096.1	1069.15	762.6	595.556
ENSG00000169908	TM4SF1	-0.672235	0.000289187	0.00836428	491.83	498.636	339.17	282.105
ENSG00000170689	HOXB9	-1.01486	9.79534e-08	8.2635e-06	490.002	469.886	242.112	232.849
ENSG00000171189	GRIK1	1.93355	0.0006934	0.0163089	14.6269	17.9689	61.8612	62.6901
ENSG00000171451	DSEL	-0.527183	0.000169747	0.00535601	859.331	845.436	621.812	560.853
ENSG00000171621	SPSB1	-0.52066	7.83615e-06	0.000390014	1326.48	1282.98	879.923	939.232
ENSG00000171723	GPHN	-0.574257	0.00232386	0.0419246	468.061	419.573	306.106	289.942
ENSG00000171951	SCG2	-0.914054	3.19987e-08	3.16098e-06	664.61	734.927	344.503	398.53
ENSG00000172164	SNTB1	-0.94196	2.05493e-06	0.000122173	435.151	441.136	241.046	214.937
ENSG00000172216	CEBPB	-0.587736	5.04047e-05	0.00194384	1237.8	1082.62	867.124	676.158
ENSG00000173391	OLR1	1.3017	2.98548e-08	2.97206e-06	148.098	138.36	316.772	389.574
ENSG00000173641	HSPB7	0.696034	1.20175e-10	1.73403e-08	990.059	967.624	1578.53	1593
ENSG00000173705	SUSD5	-0.632714	0.000196484	0.00602206	628.043	562.426	360.502	407.486
ENSG00000173898	SPTBN2	0.633387	0.000212202	0.00644458	347.389	348.596	557.818	521.671
ENSG00000174600	CMKLR1	1.12108	1.38916e-13	3.4307e-11	385.785	370.159	792.464	851.914
ENSG00000174721	FGFBP3	-1.268	1.07567e-10	1.56975e-08	480.86	501.332	193.05	214.937
ENSG00000175084	DES	1.2666	7.73827e-06	0.000388183	87.7615	94.3366	216.514	221.654
ENSG00000175426	PCSK1	-0.896685	0.00017182	0.0053949	321.792	367.464	215.448	154.486
ENSG00000175592	FOSL1	-0.873629	0.00175662	0.0339259	198.378	215.627	117.323	108.588
ENSG00000175899	A2M	-0.85238	6.29829e-08	5.86106e-06	850.189	816.686	513.022	409.725
ENSG00000176697	BDNF	-1.33834	1.53036e-07	1.19835e-05	279.74	326.135	108.79	130.978
ENSG00000177410	ZFAS1	0.624075	9.8494e-09	1.10953e-06	1908.81	1539.03	2605.64	2707.99
ENSG00000177732	SOX12	-0.566796	7.00903e-08	6.38369e-06	1984.69	2072.71	1459.07	1279.55
ENSG00000178295	GEN1	0.588945	0.00259115	0.0456456	273.34	287.502	388.233	455.623
ENSG00000178307	TMEM11	0.6506	0.000849196	0.0191659	318.135	256.057	450.094	451.145
ENSG00000179431	FJX1	-0.673575	0.000180635	0.00563037	490.916	503.129	325.305	297.778
ENSG00000180155	LYNX1	-0.816299	0.00253829	0.0451917	209.348	274.025	127.989	146.65
ENSG00000180801	ARSJ	-0.541489	1.75245e-05	0.000768086	1131.76	1304.54	825.528	848.555
ENSG00000181072	CHRM2	-0.535928	0.00136804	0.0281544	553.994	612.739	382.9	422.039
ENSG00000181444	ZNF467	-0.820387	0.00218722	0.0401261	318.135	218.322	150.387	153.367
ENSG00000182218	HHIPL1	1.24836	7.05813e-07	4.92611e-05	127.071	113.204	298.64	272.03
ENSG00000182646	FAM156A	-3.77159	1.15498e-06	7.34267e-05	31.0822	149.142	3.19972	10.0752
ENSG00000182667	NTM	-0.677865	0.00141514	0.0289382	370.244	336.916	231.446	210.46
ENSG00000183508	FAM46C	0.560123	0.00230568	0.0418214	412.296	336.018	503.422	600.034
ENSG00000183971	NPW	0.762332	0.000237541	0.00711073	260.542	219.22	436.228	377.26
ENSG00000184557	SOCS3	-0.783471	4.758e-08	4.62896e-06	906.869	830.162	510.888	498.162
ENSG00000184602	SNN	-0.646692	0.00115339	0.0244018	428.751	497.738	329.571	261.955
ENSG00000185133	INPP5J	-1.37728	0.00184743	0.0353045	110.616	82.6568	34.1303	40.3008
ENSG00000185340	GAS2L1	-0.667359	0.000592625	0.0144976	470.804	411.487	291.174	264.194
ENSG00000185551	NR2F2	-0.761749	3.65098e-15	1.17215e-12	2327.51	2261.38	1392.94	1313.13
ENSG00000185633	NDUFA4L2	1.18742	5.93549e-05	0.00222876	87.7615	99.7273	241.046	185.831
ENSG00000185742	C11orf87	-0.779905	5.67538e-05	0.00215631	423.266	445.628	245.312	260.836
ENSG00000186340	THBS2	-0.663256	0.000697653	0.016349	415.039	436.644	287.975	249.641
ENSG00000186469	GNG2	0.727711	0.0005121	0.0130293	214.833	215.627	367.968	344.796
ENSG00000187323	DCC	-2.04117	6.3435e-07	4.476e-05	153.583	185.978	24.5312	58.2122
ENSG00000187601	MAGEH1	0.536039	0.000957183	0.0210482	423.266	395.315	580.216	606.751
ENSG00000188092	GPR89B	-1.96611	0.000613795	0.0149005	121.586	48.516	26.6643	16.792
ENSG00000188257	PLA2G2A	1.19476	8.22503e-06	0.000404697	105.131	124.884	235.713	291.061
ENSG00000188483	IER5L	-0.818506	0.000524848	0.0133204	311.736	288.401	184.517	155.606
ENSG00000188729	OSTN	-0.545904	0.000110829	0.00375533	802.652	796.92	548.219	547.419
ENSG00000188856	RPSAP47	0.852162	3.61281e-05	0.0014364	284.311	214.728	462.893	437.711
ENSG00000196090	PTPRT	-0.823878	1.01623e-14	2.96601e-12	1824.71	1729.5	1003.65	1004.16
ENSG00000196205	EEF1A1P5	0.678851	6.66049e-26	6.57953e-23	6454.13	6239.69	9984.19	10337.2
ENSG00000196517	SLC6A9	-0.548506	8.18856e-05	0.00291295	1118.04	939.772	732.736	673.919
ENSG00000196656	AC004057.1	-1.8877	7.50933e-07	5.18466e-05	153.583	349.495	54.3952	81.721
ENSG00000196876	SCN8A	-0.768729	9.15798e-06	0.000435581	610.674	636.997	327.438	405.247
ENSG00000197461	PDGFA	0.597758	0.00257562	0.0454968	286.139	249.767	422.363	388.455
ENSG00000197558	SSPO	-0.779617	5.76068e-05	0.00218226	484.517	548.051	338.104	263.075
ENSG00000197956	S100A6	0.772887	1.25465e-07	1.00076e-05	690.208	574.106	1170.03	989.608
ENSG00000197969	VPS13A	-0.60177	0.00119902	0.0251599	463.49	581.293	335.971	352.632
ENSG00000198753	PLXNB3	-0.870263	0.000775904	0.0177614	236.773	247.971	139.721	125.38
ENSG00000198759	EGFL6	0.635901	9.52294e-32	1.52867e-28	24439.7	24625.5	37633	38610.4
ENSG00000198910	L1CAM	0.582939	7.61086e-05	0.00274547	575.021	612.739	972.715	806.016
ENSG00000204152	TIMM23B	-1.70298	0.0011889	0.0250292	89.5898	62.8911	27.7309	19.0309
ENSG00000204291	COL15A1	0.566067	1.58142e-23	1.03354e-20	16821	17219.6	25577.5	24818.6
ENSG00000205336	GPR56	-1.28798	0.00136136	0.028062	106.959	123.087	39.4632	54.8538
ENSG00000205795	CYS1	-0.893868	0.000266018	0.00784247	271.512	318.049	173.851	143.292
ENSG00000206190	ATP10A	1.56232	9.84516e-08	8.2635e-06	72.2204	81.7584	244.245	210.46
ENSG00000218891	ZNF579	-0.582392	0.00059557	0.0145405	531.14	556.137	370.101	355.99
ENSG00000234518	PTGES3P1	1.09066	0.00163546	0.0323614	104.217	79.0631	138.654	251.88
ENSG00000235217	TSPY26P	0.690932	0.00282309	0.0487676	178.266	175.197	276.242	294.42
ENSG00000240583	AQP1	1.7034	9.23932e-53	5.93257e-49	584.162	595.668	1934.76	1907.57
ENSG00000242071	RPL7AP6	0.979574	4.25305e-06	0.000232416	370.244	275.822	758.333	514.954
ENSG00000243547	HNRNPKP4	1.2249	0.00190018	0.0359914	89.5898	45.8206	193.05	123.141
ENSG00000244405	ETV5	-0.652767	0.000450771	0.01201	473.546	491.449	281.575	332.481
ENSG00000244509	APOBEC3C	-0.501283	0.000141509	0.00461609	1036.68	939.772	693.272	703.025
ENSG00000247809	NR2F2-AS1	-1.75865	0.0011241	0.0239795	63.0786	73.6724	20.2649	20.1504
ENSG00000250510	GPR162	-1.04634	0.00225544	0.0412598	136.213	148.243	66.1275	71.6458
ENSG00000254615	RP11-395G23.3	-1.19966	2.58093e-05	0.00106232	205.691	233.595	92.7919	98.513
ENSG00000254656	RTL1	1.05154	5.82322e-08	5.45853e-06	216.661	226.408	466.092	452.264
ENSG00000258486	RN7SL1	2.90951	3.84227e-29	4.93424e-26	1582.45	2182.32	12933.3	15354.6
ENSG00000258604	AL161668.5	2.1802	8.81347e-07	5.86438e-05	29.2538	20.6642	113.057	113.066
ENSG00000260528	FAM157C	1.25611	0.000757493	0.017402	67.6495	55.7035	181.317	113.066
ENSG00000264063	MIR3687	2.01334	4.28749e-06	0.000233117	32.9106	44.0238	95.9916	214.937
ENSG00000265150	RN7SL2	2.48954	6.85406e-14	1.7604e-11	1668.38	2485.1	10248.7	13077.6
ENSG00000266037	RN7SL3	2.59786	2.58511e-27	2.7665e-24	69.4778	72.774	420.23	441.07
ENSG00000269821	KCNQ1OT1	0.533887	2.16794e-05	0.000924941	1035.77	1285.67	1579.59	1782.19

## Sheet: hVSMC_HIF1KO_vs_WT_in_hypoxia
GeneID	Symbol	log2(FoldChange)	P value	Adjust P value	hVSMC_hypoxia_WT_1	hVSMC_hypoxia_WT_2	hVSMC_hypoxia_HIF1KO_1	hVSMC_hypoxia_HIF1KO_2
ENSG00000000005	TNMD	-1.48062	1.70246e-06	5.16267e-05	198.246	230.78	67.0145	86.4852
ENSG00000000971	CFH	-1.70858	1.53717e-09	7.83116e-08	258.794	269.757	72.1695	89.3363
ENSG00000001617	SEMA3F	-0.973194	3.33276e-05	0.000754313	333.991	297.45	164.959	156.814
ENSG00000003436	TFPI	-0.595265	6.684e-06	0.000173734	1222.68	1568.28	914.491	932.329
ENSG00000003989	SLC7A2	0.809731	0.00187669	0.0248981	154.3	138.468	228.88	284.166
ENSG00000004776	HSPB6	-2.96474	7.26624e-18	7.65413e-16	249.028	263.603	41.2397	24.7101
ENSG00000004866	ST7	0.530218	0.00343324	0.0405221	330.084	313.861	470.133	459.987
ENSG00000005108	THSD7A	-0.763188	0.000117814	0.00233793	419.93	410.276	253.624	235.696
ENSG00000005249	PRKAR2B	0.966334	0.00173508	0.0234412	105.471	86.158	170.114	204.333
ENSG00000006042	TMEM98	0.906346	3.07093e-29	6.91581e-27	2102.58	1931.38	3737.35	3824.36
ENSG00000007062	PROM1	-1.00567	0.00146601	0.0203557	162.112	186.676	80.4175	93.1379
ENSG00000008394	MGST1	-0.94067	0.000952234	0.0141023	206.059	232.832	101.037	127.352
ENSG00000008735	MAPK8IP2	0.859884	0.000555124	0.00893941	245.122	154.879	385.591	341.189
ENSG00000010310	GIPR	1.44772	3.01669e-06	8.67841e-05	93.7517	70.7727	253.624	195.78
ENSG00000011465	DCN	0.712315	4.03438e-32	1.13043e-29	50210.9	48737.8	75343.9	86774.1
ENSG00000015568	RGPD5	3.56043	3.38304e-06	9.53649e-05	14.6487	33.8478	183.517	387.758
ENSG00000017483	SLC38A5	-0.876998	0.000586052	0.00934082	244.145	323.093	156.711	152.062
ENSG00000018236	CNTN1	-0.810155	4.39238e-07	1.46517e-05	647.473	651.314	369.095	371.601
ENSG00000021826	CPS1	0.56629	0.00361127	0.0421799	281.255	368.223	491.784	469.491
ENSG00000023445	BIRC3	6.25601	1.12081e-26	2.24322e-24	5.85948	2.05138	273.213	337.387
ENSG00000026508	CD44	-0.600416	1.0008e-08	4.5376e-07	1754.92	1935.48	1169.15	1264.01
ENSG00000031698	SARS	0.649672	1.3447e-14	1.1349e-12	2279.34	2041.13	3433.21	3346.31
ENSG00000042980	ADAM28	1.27815	0.00337542	0.0400081	44.9227	35.8992	88.6654	107.394
ENSG00000046604	DSG2	0.811317	1.53091e-12	1.10557e-10	914.08	1087.23	1710.42	1800.03
ENSG00000048540	LMO3	3.46383	0.000108705	0.00218188	6.83606	1.02569	50.5187	37.0651
ENSG00000048740	CELF2	-0.573491	4.51667e-05	0.00100442	842.789	826.707	536.116	585.438
ENSG00000049540	ELN	-0.847959	2.38988e-10	1.31303e-08	1126	996.972	585.604	593.992
ENSG00000051620	HEBP2	0.585967	0.000673922	0.0105141	505.869	387.711	641.278	700.435
ENSG00000052850	ALX4	2.2556	0.00127413	0.0180309	9.76581	10.2569	56.7046	38.9659
ENSG00000053747	LAMA3	1.9501	3.8135e-13	2.87243e-11	73.2436	114.877	374.25	351.643
ENSG00000054277	OPN3	0.810023	0.00176062	0.0236949	139.651	135.391	249.5	232.845
ENSG00000054598	FOXC1	-1.60304	2.81396e-20	3.75463e-18	701.185	672.853	231.973	220.49
ENSG00000054690	PLEKHH1	1.57806	0.000368332	0.0063162	40.0398	28.7193	100.006	105.493
ENSG00000054938	CHRDL2	0.959872	5.9578e-05	0.00129173	146.487	160.008	292.802	303.173
ENSG00000058056	USP13	0.501451	0.00265074	0.0328935	394.539	387.711	535.085	572.133
ENSG00000058085	LAMC2	-0.998471	2.70066e-05	0.000617468	314.459	292.322	153.618	150.161
ENSG00000061455	PRDM6	-0.551925	0.00103874	0.015175	548.838	559.002	362.91	392.51
ENSG00000064042	LIMCH1	-0.57107	0.000521608	0.00848749	646.496	686.187	403.118	493.251
ENSG00000064309	CDON	0.59668	4.93947e-06	0.00013494	695.325	815.424	1185.64	1098.65
ENSG00000064763	FAR2	-0.780501	0.00187498	0.0248981	347.663	251.294	170.114	178.673
ENSG00000065325	GLP2R	-2.78009	5.36052e-06	0.000144425	81.0562	61.5415	10.3099	10.4543
ENSG00000065534	MYLK	-0.540019	0.000550777	0.00887961	676.77	631.826	436.11	463.789
ENSG00000066027	PPP2R5A	0.51485	0.00316793	0.0379664	539.073	462.587	613.441	817.333
ENSG00000066583	ISOC1	0.541453	0.00372323	0.0431546	316.412	322.067	500.032	429.575
ENSG00000067141	NEO1	0.864414	9.23658e-14	7.43704e-12	1007.83	1066.72	2066.11	1711.65
ENSG00000067225	PKM	-0.899104	5.4015e-42	2.60948e-39	10962.1	9787.14	5577.67	5549.31
ENSG00000067606	PRKCZ	1.46351	0.000279247	0.00497741	48.829	42.0533	105.161	145.409
ENSG00000068024	HDAC4	0.656244	5.39877e-06	0.000145176	548.838	503.614	861.91	797.374
ENSG00000068078	FGFR3	1.07807	2.20724e-08	9.25853e-07	249.028	231.806	543.333	472.342
ENSG00000068976	PYGM	2.83614	1.00908e-11	6.57546e-10	26.3677	19.4881	185.579	142.558
ENSG00000069431	ABCC9	1.50108	8.67127e-17	8.43642e-15	214.848	266.68	683.548	678.576
ENSG00000070193	FGF10	3.37686	1.52351e-11	9.6146e-10	10.7424	13.334	131.967	117.848
ENSG00000070404	FSTL3	0.64936	6.15345e-09	2.83585e-07	1415.07	1227.75	2232.1	1915.03
ENSG00000070748	CHAT	0.911726	0.00119508	0.0170848	192.386	112.826	303.112	271.811
ENSG00000071909	MYO3B	2.07286	1.13485e-14	9.75418e-13	79.103	72.8241	298.988	340.238
ENSG00000072274	TFRC	0.542899	3.81518e-08	1.5538e-06	1659.21	1959.07	2549.65	2720.01
ENSG00000072415	MPP5	1.1219	1.1636e-17	1.19868e-15	539.073	502.589	1113.47	1153.77
ENSG00000072422	RHOBTB1	-0.52149	2.56686e-05	0.000591475	1233.42	1329.3	962.947	823.035
ENSG00000072682	P4HA2	-0.556121	3.14e-25	5.78834e-23	11872.3	12010.8	8219.08	8025.06
ENSG00000072952	MRVI1	-0.888155	0.00201736	0.0262802	197.269	210.267	119.595	100.741
ENSG00000073067	CYP2W1	1.5822	4.53324e-32	1.24531e-29	505.869	429.765	1466.07	1337.19
ENSG00000074201	CLNS1A	-0.589024	2.94485e-05	0.000670852	950.213	933.379	569.108	682.378
ENSG00000074800	ENO1	-0.659523	2.50101e-30	6.04122e-28	15867.5	14684.8	9856.29	9487.71
ENSG00000075218	GTSE1	-0.54926	0.00319184	0.0382174	507.822	434.893	329.918	314.578
ENSG00000075223	SEMA3C	0.624717	3.03383e-15	2.72461e-13	3460.03	3333.5	4878.66	5594.93
ENSG00000075275	CELSR1	1.51	9.38859e-05	0.00191183	40.0398	87.1837	203.106	158.715
ENSG00000075426	FOSL2	0.523116	1.68976e-09	8.49539e-08	1779.33	1753.93	2605.32	2472.91
ENSG00000076344	RGS11	0.689882	0.00307332	0.0370544	184.574	174.367	296.926	282.265
ENSG00000076716	GPC4	-0.636937	1.5053e-08	6.56988e-07	1348.66	1432.89	900.057	888.612
ENSG00000076864	RAP1GAP	1.56924	0.000278667	0.0049734	72.267	27.6937	143.308	153.963
ENSG00000077092	RARB	1.52121	4.97057e-09	2.31354e-07	102.541	133.34	297.957	378.254
ENSG00000077238	IL4R	-0.949001	3.3153e-05	0.000751576	359.382	351.812	160.835	207.184
ENSG00000077274	CAPN6	1.283	0.00251346	0.0315534	50.7822	35.8992	112.378	98.8402
ENSG00000077616	NAALAD2	1.51273	3.06833e-20	4.0554e-18	276.372	261.551	743.346	791.672
ENSG00000078098	FAP	-0.870965	0.000143345	0.00277002	409.187	436.944	183.517	278.463
ENSG00000078596	ITM2A	1.17296	6.00554e-05	0.00129842	182.621	95.3893	321.67	306.024
ENSG00000079691	LRRC16A	0.987894	6.03787e-05	0.0013034	166.995	136.417	283.523	318.38
ENSG00000080031	PTPRH	2.0859	0.0023788	0.0300785	23.4379	6.15415	43.3017	82.6836
ENSG00000080573	COL5A3	-0.533654	5.8468e-06	0.000155729	1338.89	1344.68	989.753	864.852
ENSG00000080644	CHRNA3	2.491	0.00125675	0.0178389	4.8829	10.2569	39.1777	45.6186
ENSG00000081138	CDH7	0.885007	0.00131666	0.0185577	186.527	120.006	254.655	311.727
ENSG00000081277	PKP1	-0.923247	0.00102436	0.0150275	213.871	209.241	105.161	117.848
ENSG00000081479	LRP2	5.42582	9.50163e-12	6.22046e-10	0.976581	4.10276	95.8823	119.749
ENSG00000082438	COBLL1	1.54483	2.60344e-26	5.1372e-24	365.241	449.253	1233.07	1142.36
ENSG00000082781	ITGB5	-0.541636	1.0162e-12	7.45391e-11	4281.33	4033.02	2946.58	2766.58
ENSG00000083444	PLOD1	-0.803106	9.43458e-41	4.26382e-38	15076.5	13927.9	8553.12	8071.63
ENSG00000085276	MECOM	-1.08974	0.0043584	0.0487845	117.19	122.057	50.5187	61.7751
ENSG00000085662	AKR1B1	0.569727	2.13182e-08	8.96901e-07	1280.3	1186.72	1882.59	1780.07
ENSG00000085741	WNT11	-0.656896	0.0032957	0.0392292	350.592	341.555	247.438	191.978
ENSG00000086696	HSD17B2	-1.09636	1.32387e-05	0.000325392	308.6	278.988	151.556	123.55
ENSG00000087258	GNAO1	-1.77627	5.90776e-08	2.2801e-06	251.958	195.907	52.5806	77.9317
ENSG00000087303	NID2	-0.646692	1.71642e-14	1.43994e-12	2949.27	2841.16	1802.18	1896.02
ENSG00000088387	DOCK9	1.81948	2.11666e-33	6.58987e-31	297.857	268.731	1009.34	991.253
ENSG00000088766	CRLS1	0.825674	1.77938e-11	1.11291e-09	663.098	655.417	1166.05	1170.88
ENSG00000089199	CHGB	1.94782	0.00183334	0.0244771	29.2974	9.23122	97.9443	51.3209
ENSG00000090530	LEPREL1	-0.873407	0.000717676	0.0111101	296.881	336.427	209.292	136.856
ENSG00000091409	ITGA6	3.28778	5.4779e-21	7.91189e-19	19.5316	38.9763	291.771	277.513
ENSG00000091490	SEL1L3	-0.784063	1.65408e-05	0.000396131	513.681	541.565	329.918	283.215
ENSG00000092439	TRPM7	0.501823	2.13776e-05	0.000500837	863.297	889.274	1184.61	1296.33
ENSG00000092758	COL9A3	1.07505	7.6373e-32	2.05767e-29	2401.41	1970.35	4669.37	4543.8
ENSG00000092820	EZR	0.878771	1.46128e-20	2.00711e-18	1247.09	1225.7	2335.2	2212.5
ENSG00000095752	IL11	0.951538	0.00040186	0.00679959	118.166	121.032	226.818	235.696
ENSG00000099282	TSPAN15	-0.559636	0.00200722	0.0261836	465.829	473.869	327.856	309.826
ENSG00000099337	KCNK6	-0.944049	1.01597e-08	4.59151e-07	779.311	658.494	385.591	362.097
ENSG00000100077	ADRBK2	1.08433	0.000471986	0.00780699	86.9157	83.081	173.207	187.226
ENSG00000100097	LGALS1	-0.618606	1.24394e-21	1.89263e-19	13384	11960.6	8041.75	8465.09
ENSG00000100234	TIMP3	-0.755852	1.43264e-31	3.78703e-29	6868.29	7070.09	4243.57	4011.58
ENSG00000100427	MLC1	-1.52972	0.000653964	0.0102598	83.9859	115.903	34.0228	35.1643
ENSG00000100485	SOS2	0.542973	0.00407961	0.0463547	342.78	288.219	472.195	447.632
ENSG00000100625	SIX4	-1.09799	6.83145e-06	0.000177238	287.115	362.069	144.339	158.715
ENSG00000100626	GALNT16	-0.72189	0.00105912	0.0154244	367.194	314.887	210.323	203.383
ENSG00000100644	HIF1A	-1.36444	4.35037e-37	1.52372e-34	1890.66	2047.28	768.09	761.26
ENSG00000100739	BDKRB1	1.61511	0.00130235	0.0183931	41.993	18.4624	88.6654	96.9394
ENSG00000101194	SLC17A9	-0.964096	1.10735e-07	4.0719e-06	671.888	542.591	320.639	302.223
ENSG00000101210	EEF1A2	3.34659	5.69771e-06	0.000152047	5.85948	6.15415	81.4484	40.8666
ENSG00000102081	FMR1	0.545252	8.75608e-06	0.000223447	750.991	832.861	1146.46	1164.22
ENSG00000102265	TIMP1	-0.837557	3.60544e-43	1.94278e-40	13370.4	12797.5	7002.5	7639.21
ENSG00000102359	SRPX2	-0.706509	8.17258e-06	0.00020932	676.77	637.98	397.963	407.716
ENSG00000102554	KLF5	1.1962	0.0001279	0.00250963	81.0562	83.081	205.168	171.07
ENSG00000103056	SMPD3	2.77444	1.14624e-05	0.000285236	7.81265	12.3083	80.4175	57.0232
ENSG00000103175	WFDC1	-1.16729	8.81551e-28	1.90008e-25	2511.77	2188.82	1096.98	996.956
ENSG00000103196	CRISPLD2	0.561446	4.39424e-22	6.91723e-20	7204.24	7069.06	10848.1	10217.6
ENSG00000103241	FOXF1	-0.703427	0.000496053	0.00814737	419.93	440.021	292.802	235.696
ENSG00000103811	CTSH	1.16827	4.47631e-11	2.66864e-09	265.63	334.375	654.681	692.832
ENSG00000103888	KIAA1199	-0.633039	0.00034774	0.00600271	563.487	513.871	324.763	369.7
ENSG00000103966	EHD4	-0.54639	0.000942325	0.0140148	611.34	617.466	386.622	454.285
ENSG00000104415	WISP1	-1.00689	1.07451e-08	4.80953e-07	686.536	609.26	292.802	351.643
ENSG00000104427	ZC2HC1A	0.600924	0.000493747	0.00811902	365.241	364.12	517.558	588.289
ENSG00000104432	IL7	1.45568	0.000134	0.00262198	41.0164	61.5415	141.246	139.707
ENSG00000104447	TRPS1	-0.852401	9.72887e-08	3.61542e-06	729.506	656.442	387.653	380.155
ENSG00000104660	LEPROTL1	1.20049	9.75756e-13	7.23299e-11	312.506	302.579	656.743	756.508
ENSG00000104722	NEFM	-0.943907	6.60279e-08	2.51373e-06	603.527	756.96	366.003	341.189
ENSG00000104725	NEFL	-1.26974	6.40301e-26	1.21225e-23	1374.05	1375.45	569.108	571.182
ENSG00000105048	TNNT1	2.86407	1.73229e-33	5.51576e-31	76.1733	71.7984	600.038	478.044
ENSG00000105088	OLFM2	-0.514666	0.00165771	0.0224826	686.536	791.833	575.294	459.987
ENSG00000105290	APLP1	0.898867	2.54815e-17	2.56831e-15	1040.06	940.559	1884.66	1809.54
ENSG00000105472	CLEC11A	-0.861308	1.10303e-09	5.68141e-08	1026.39	921.071	506.218	565.48
ENSG00000105825	TFPI2	-0.997772	1.86486e-05	0.000442826	346.686	330.273	150.525	188.177
ENSG00000105855	ITGB8	1.41883	3.46382e-13	2.62314e-11	203.129	184.624	525.806	511.308
ENSG00000105989	WNT2	1.18759	5.57035e-43	2.89039e-40	1411.16	1333.4	3157.93	3094.46
ENSG00000106069	CHN2	1.6443	2.56281e-05	0.000591475	57.6183	35.8992	132.998	159.665
ENSG00000106236	NPTX2	-0.523344	0.00222752	0.0285522	620.129	576.438	457.761	375.403
ENSG00000106415	GLCCI1	0.636032	3.40462e-06	9.57806e-05	571.3	556.95	860.879	892.413
ENSG00000106511	MEOX2	-1.78592	8.10191e-07	2.5915e-05	167.972	187.701	39.1777	63.6759
ENSG00000106537	TSPAN13	0.814824	1.10841e-13	8.82318e-12	909.197	855.426	1565.05	1539.63
ENSG00000106624	AEBP1	0.563478	8.87594e-19	1.01928e-16	5766.71	5425.91	8518.06	8025.06
ENSG00000106991	ENG	-0.680748	6.71359e-08	2.54209e-06	1146.51	1071.85	712.416	671.923
ENSG00000107165	TYRP1	-1.76559	0.000112479	0.00224797	93.7517	101.543	29.8988	27.5612
ENSG00000107317	PTGDS	0.753134	7.56475e-09	3.46347e-07	876.969	821.578	1589.79	1274.47
ENSG00000107562	CXCL12	-1.86274	8.34142e-23	1.37486e-20	664.075	723.112	167.021	213.837
ENSG00000107731	UNC5B	-0.518991	2.30974e-07	8.15101e-06	1972.69	1866.76	1401.12	1279.22
ENSG00000107796	ACTA2	-0.992183	7.79952e-41	3.64238e-38	8103.67	7271.12	3693.02	4035.34
ENSG00000107821	KAZALD1	-0.571375	0.000752407	0.0115965	666.028	551.822	408.273	411.517
ENSG00000107984	DKK1	0.92674	9.94496e-13	7.3331e-11	565.44	620.543	1099.04	1154.72
ENSG00000108001	EBF3	-1.18887	2.28306e-12	1.60732e-10	719.74	684.136	334.042	282.265
ENSG00000108231	LGI1	-2.1448	1.10591e-07	4.0719e-06	134.768	140.52	29.8988	32.3131
ENSG00000109062	SLC9A3R1	1.00108	3.92928e-07	1.32969e-05	216.801	233.858	461.885	440.029
ENSG00000109107	ALDOC	-0.741304	0.00234988	0.0298205	271.489	263.603	154.649	165.367
ENSG00000109193	SULT1E1	-0.85596	0.000104685	0.00211168	385.749	337.452	185.579	213.837
ENSG00000109205	ODAM	2.42591	0.000273547	0.00489451	9.76581	10.2569	50.5187	57.0232
ENSG00000109586	GALNT7	0.504571	5.22802e-05	0.00114445	728.529	785.679	1096.98	1051.13
ENSG00000109610	SOD3	-1.12412	1.25174e-08	5.51473e-07	576.183	462.587	238.159	238.547
ENSG00000109861	CTSC	-0.5921	0.000567691	0.00908954	546.885	637.98	371.157	414.369
ENSG00000110042	DTX4	0.887449	8.48909e-07	2.703e-05	317.389	290.271	601.069	523.663
ENSG00000110693	SOX6	0.582221	2.28297e-06	6.71941e-05	750.014	820.553	1216.57	1134.76
ENSG00000110900	TSPAN11	-0.815071	0.000138902	0.00269905	442.391	376.429	257.748	208.135
ENSG00000111052	LIN7A	0.617923	0.00195817	0.0256344	253.911	252.32	381.467	395.361
ENSG00000111186	WNT5B	0.529481	0.000159009	0.00303091	619.152	714.907	1022.75	902.867
ENSG00000111339	ART4	-0.812154	9.03229e-05	0.00185004	376.96	380.531	218.571	212.887
ENSG00000111371	SLC38A1	0.891452	4.20773e-33	1.25426e-30	2441.45	2316.01	4358.01	4467.77
ENSG00000111799	COL12A1	-0.780138	2.77995e-53	2.4342e-50	17891.9	18135.2	10662.5	10317.4
ENSG00000111846	GCNT2	3.43519	1.35241e-05	0.000330667	3.90632	6.15415	37.1157	71.279
ENSG00000111859	NEDD9	-0.551979	0.000914877	0.0136792	572.276	567.207	371.157	405.815
ENSG00000111885	MAN1A1	0.568881	2.45096e-15	2.22974e-13	2907.28	2981.68	4460.08	4275.79
ENSG00000111907	TPD52L1	1.05146	4.87641e-10	2.58782e-08	313.482	307.707	613.441	673.824
ENSG00000112175	BMP5	1.26785	3.9215e-12	2.667e-10	270.513	228.729	588.697	613.95
ENSG00000112186	CAP2	-0.627065	0.00101513	0.0149077	435.555	503.614	284.554	323.131
ENSG00000112280	COL9A1	-3.43857	0.000176272	0.00331931	31.2506	44.1047	4.12397	2.85116
ENSG00000112319	EYA4	-1.25251	5.58726e-09	2.58342e-07	420.906	402.071	160.835	184.375
ENSG00000112378	PERP	0.647589	1.25921e-06	3.91019e-05	598.644	606.183	975.319	912.371
ENSG00000112379	KIAA1244	3.15524	1.72161e-32	4.9224e-30	74.2201	41.0276	529.93	499.903
ENSG00000112414	GPR126	-1.32263	1.07668e-13	8.61959e-12	616.222	596.952	249.5	235.696
ENSG00000112419	PHACTR2	0.692076	3.38244e-08	1.38158e-06	783.218	931.327	1449.58	1320.09
ENSG00000112562	SMOC2	0.602853	3.17404e-06	9.01993e-05	892.595	732.343	1248.53	1220.3
ENSG00000112769	LAMA4	-0.732017	5.39037e-19	6.39992e-17	3571.36	3376.57	2015.59	2166.88
ENSG00000113083	LOX	-0.708103	5.2663e-45	2.95123e-42	17214.2	17546.5	10733.7	10544.5
ENSG00000113361	CDH6	-2.45283	2.79247e-20	3.75463e-18	352.546	446.176	62.8906	82.6836
ENSG00000113389	NPR3	-1.73858	6.45088e-30	1.53181e-27	1064.47	934.405	294.864	304.124
ENSG00000113391	FAM172A	0.678492	0.00157009	0.0214604	221.684	299.502	442.296	391.559
ENSG00000113441	LNPEP	1.27823	2.16059e-40	9.45935e-38	990.253	1065.69	2463.04	2522.33
ENSG00000113494	PRLR	-1.38086	4.0821e-09	1.91914e-07	362.311	451.304	137.122	174.871
ENSG00000114166	KAT2B	0.758332	4.99844e-06	0.000136242	424.813	567.207	888.716	788.821
ENSG00000114200	BCHE	0.721195	1.69505e-05	0.000404559	357.429	391.814	583.542	651.015
ENSG00000114251	WNT5A	-0.768893	2.29574e-06	6.74283e-05	639.66	742.6	420.645	390.609
ENSG00000114529	C3orf52	1.67703	0.000835102	0.0126564	30.274	21.5395	92.7894	73.1798
ENSG00000114541	FRMD4B	1.28982	2.75802e-07	9.54072e-06	125.002	116.929	284.554	306.975
ENSG00000114854	TNNC1	1.43877	3.70217e-09	1.75228e-07	154.3	115.903	342.29	390.609
ENSG00000114861	FOXP1	-0.792311	6.61503e-06	0.000172261	545.909	525.154	314.453	304.124
ENSG00000115107	STEAP3	-0.808501	0.00405271	0.0460887	225.59	200.01	132.998	110.245
ENSG00000115109	EPB41L5	0.725087	3.68409e-07	1.25277e-05	492.197	549.77	860.879	861.05
ENSG00000115252	PDE1A	-1.70244	0.00276371	0.033905	71.2904	68.7213	29.8988	13.3054
ENSG00000115271	GCA	1.72521	5.19085e-11	3.06852e-09	97.6581	88.2094	287.647	326.933
ENSG00000115363	EVA1A	-1.13107	0.000267358	0.0048207	195.316	194.881	75.2625	102.642
ENSG00000115457	IGFBP2	-1.41004	4.53178e-48	3.02334e-45	5227.64	4228.92	1784.65	1774.37
ENSG00000115602	IL1RL1	-1.66067	0.00345113	0.040699	78.1265	75.9011	12.3719	36.1147
ENSG00000115604	IL18R1	-0.740718	0.0015692	0.0214604	305.67	328.221	167.021	211.936
ENSG00000115738	ID2	0.591607	0.000525604	0.00851297	349.616	402.071	564.984	567.381
ENSG00000115758	ODC1	0.545221	3.03662e-12	2.09572e-10	2787.16	3027.84	4088.92	4394.59
ENSG00000116032	GRIN3B	1.15533	0.00110339	0.015914	79.103	60.5158	178.362	133.054
ENSG00000116157	GPX7	-0.513924	3.5942e-05	0.000808261	1180.69	1067.74	806.237	768.863
ENSG00000116191	RALGPS2	0.853012	1.31904e-07	4.78751e-06	355.475	382.583	647.464	685.229
ENSG00000116525	TRIM62	-1.2002	0.000754219	0.0116117	163.089	133.34	72.1695	57.0232
ENSG00000116574	RHOU	0.735	1.43763e-15	1.32508e-13	1523.47	1649.31	2740.38	2540.38
ENSG00000116661	FBXO2	1.75829	1.48497e-08	6.50138e-07	81.0562	56.413	229.911	235.696
ENSG00000116667	C1orf21	-0.607046	4.85823e-08	1.90122e-06	1404.32	1414.43	896.964	953.238
ENSG00000117016	RIMS3	-1.18362	2.65859e-05	0.000609605	225.59	251.294	92.7894	116.898
ENSG00000117152	RGS4	1.61701	3.59022e-11	2.17744e-09	114.26	188.727	470.133	458.086
ENSG00000117289	TXNIP	-0.515824	6.83548e-09	3.13984e-07	3405.34	3086.3	2145.5	2394.02
ENSG00000117318	ID3	-1.4755	0.000975692	0.0144345	94.7283	101.543	41.2397	29.462
ENSG00000117394	SLC2A1	0.687457	9.39843e-13	7.00383e-11	2032.26	1738.55	3172.37	2902.48
ENSG00000117602	RCAN3	0.707481	0.000951554	0.0141023	203.129	241.037	362.91	362.097
ENSG00000117616	C1orf63	0.988581	3.40057e-21	5.01494e-19	1007.83	1042.1	2145.5	1922.63
ENSG00000117620	SLC35A3	0.513615	0.00304295	0.0368149	348.639	397.968	523.744	541.72
ENSG00000118263	KLF7	-0.717466	0.000121351	0.00239454	450.204	489.255	279.399	291.769
ENSG00000118292	C1orf54	1.1209	0.00366085	0.0425984	57.6183	53.3359	135.06	106.443
ENSG00000118733	OLFM3	2.61407	4.00548e-08	1.62187e-06	15.6253	21.5395	109.285	117.848
ENSG00000118971	CCND2	0.638271	1.70715e-18	1.88325e-16	5583.11	6534.68	9433.59	9424.98
ENSG00000119471	HSDL2	0.861859	3.30346e-09	1.57957e-07	449.227	473.869	810.36	866.753
ENSG00000119681	LTBP2	-0.794408	2.50184e-07	8.76661e-06	808.609	727.215	464.978	421.021
ENSG00000119771	KLHL29	1.00412	1.93349e-07	6.89268e-06	253.911	289.245	601.069	488.499
ENSG00000119900	OGFRL1	0.963083	7.17127e-30	1.67449e-27	1604.52	1656.49	3275.46	3082.1
ENSG00000120149	MSX2	0.984969	7.68705e-05	0.00161463	166.995	131.288	285.585	305.074
ENSG00000120156	TEK	-1.14005	3.10989e-29	6.91581e-27	2133.83	2001.12	940.266	936.131
ENSG00000120278	PLEKHG1	1.2756	0.000797859	0.0121765	43.9461	77.9525	146.401	148.26
ENSG00000120594	PLXDC2	-0.669043	0.000524477	0.00851297	446.297	437.97	297.957	258.505
ENSG00000120675	DNAJC15	1.58547	4.22665e-14	3.46289e-12	147.464	187.701	491.784	513.209
ENSG00000120708	TGFBI	-0.82686	7.66293e-67	1.07358e-63	34237	32709.3	18931.1	18811
ENSG00000120885	CLU	0.625464	2.98754e-19	3.60822e-17	6288.2	5489.5	9135.63	9036.28
ENSG00000120899	PTK2B	1.70818	3.8916e-10	2.08097e-08	95.7049	77.9525	285.585	282.265
ENSG00000121068	TBX2	0.69074	4.12742e-08	1.66164e-06	693.372	667.725	1133.06	1064.43
ENSG00000121361	KCNJ8	1.72706	9.80346e-07	3.07952e-05	45.8993	54.3616	171.145	160.615
ENSG00000121749	TBC1D15	0.893751	7.40984e-07	2.39198e-05	285.162	283.091	507.249	548.373
ENSG00000121898	CPXM2	-0.954556	1.24293e-06	3.86965e-05	431.649	454.381	231.973	225.242
ENSG00000121904	CSMD2	-1.43506	0.0011195	0.0161195	92.7752	128.211	50.5187	31.3628
ENSG00000122176	FMOD	-0.567157	3.81771e-26	7.42862e-24	11660.4	11577	7770.59	7912.92
ENSG00000122420	PTGFR	0.797983	3.95365e-06	0.000109902	316.412	369.249	580.449	611.099
ENSG00000122641	INHBA	-0.956202	1.15014e-07	4.20717e-06	575.206	555.925	268.058	314.578
ENSG00000122644	ARL4A	0.782611	2.50296e-07	8.76661e-06	558.604	646.185	914.491	1156.62
ENSG00000122884	P4HA1	-0.508422	6.55304e-16	6.08001e-14	8754.07	9128.65	6035.43	6533.91
ENSG00000123131	PRDX4	-0.596667	1.69968e-12	1.20286e-10	4001.05	3506.84	2460.98	2504.27
ENSG00000123191	ATP7B	1.29408	1.00773e-91	3.52956e-88	3120.18	3157.08	7830.39	7563.18
ENSG00000123560	PLP1	-2.20642	7.3475e-05	0.00155155	68.3606	83.081	19.5889	13.3054
ENSG00000123739	PLA2G12A	0.690439	4.85726e-05	0.00107166	438.485	363.095	611.379	682.378
ENSG00000124126	PREX1	-0.970448	0.000101105	0.0020499	278.325	293.348	160.835	131.153
ENSG00000124171	PARD6B	3.43576	1.28529e-10	7.34974e-09	12.6955	8.20553	104.13	122.6
ENSG00000124275	MTRR	1.01026	2.91581e-19	3.55222e-17	775.405	746.703	1562.99	1503.51
ENSG00000124743	KLHL31	1.69182	0.00342674	0.0404962	15.6253	28.7193	92.7894	50.3705
ENSG00000124766	SOX4	-0.580398	0.000243975	0.00445063	804.702	672.853	470.133	517.961
ENSG00000124920	MYRF	2.00358	8.77705e-179	1.22966e-174	1830.11	1754.96	7354.07	7024.31
ENSG00000125148	MT2A	-0.59373	0.000902139	0.0135611	547.862	511.82	321.67	380.155
ENSG00000125257	ABCC4	-0.696797	2.54752e-07	8.87828e-06	905.29	980.561	584.573	578.785
ENSG00000125266	EFNB2	0.744958	1.10076e-32	3.21284e-30	4431.72	4547.91	7698.42	7351.24
ENSG00000125355	TMEM255A	2.88957	3.13422e-08	1.28393e-06	23.4379	8.20553	107.223	128.302
ENSG00000125730	C3	2.07791	5.69348e-06	0.000152047	21.4848	41.0276	161.866	101.691
ENSG00000125872	LRRN4	2.85111	2.94573e-38	1.14638e-35	117.19	74.8754	681.486	707.088
ENSG00000126217	MCF2L	-0.840097	0.00163569	0.022227	253.911	217.446	136.091	127.352
ENSG00000126778	SIX1	-0.716059	0.00256681	0.0320794	300.787	290.271	161.866	197.68
ENSG00000126785	RHOJ	-0.804881	0.00174661	0.0235515	259.77	282.065	132.998	176.772
ENSG00000127241	MASP1	-1.25952	5.69689e-19	6.70701e-17	1167.01	1118	523.744	431.476
ENSG00000128052	KDR	1.67873	2.86735e-48	2.00858e-45	542.002	543.616	1778.46	1697.39
ENSG00000128510	CPA4	-0.99212	2.78189e-09	1.34394e-07	649.426	632.851	335.073	309.826
ENSG00000128534	NAA38	0.579718	0.000655198	0.0102677	396.492	371.3	537.147	610.148
ENSG00000128567	PODXL	5.00162	1.6532e-73	2.89517e-70	124.026	185.65	5037.43	4875.48
ENSG00000128656	CHN1	1.22003	2.12784e-17	2.16022e-15	568.37	682.085	1287.71	1623.26
ENSG00000128918	ALDH1A2	-0.587327	0.00192759	0.0254186	433.602	535.411	320.639	324.082
[truncated: 485 more rows]

## Sheet: hVEC_WT_hypoxia_vs_normoxia
GeneID	Symbol	log2(FoldChange)	P value	Adjust P value	hEC_normoxia_WT_1	hEC_normoxia_WT_2	hEC_hypoxia_WT_1	hEC_hypoxia_WT_2
[truncated: 553 more rows]

[truncated: 1 more sheets: hVEC_HIF1KO_vs_WT_in_hypoxia]
