# Supplementary material for: Human ESC-derived vascular cells promote vascular regeneration in a HIF-1α dependent manner
Source: Protein Cell. 2023 May 9;15(1):36–51. doi: 10.1093/procel/pwad027 (PMC10762672; doi:10.1093/procel/pwad027)
Supplement: pwad027_suppl_Supplementary_Table_S2 [file pwad027_suppl_supplementary_table_s2.xlsx]

## Sheet: antibody 
Table S2. Antibodies used in this study
Antibody	Host	Supplier	Catalog#	Dilution
ANKZF1	Rabbit	Proteintech	20447-1-AP	1:500
Calponin	Mouse	Dako	M3556	1:20
CD105	Mouse	Biolegend	323208	1:200
CD140b	Mouse	BD Bioscience	558821	1:200
CD144	Mouse	Biolegend	348514	1:200
CD201	Rat	Biolegend	351904	1:200
CD31	Goat	R&D	AF3628	1:400
CD34	Mouse	BD Bioscience	555482	1:200
CD43	Mouse	BD Bioscience	560198	1:200
CD45	Rabbit	Abcam	ab10558	1:100
CD45	Mouse	BD Bioscience	555482	1:200
CD73	Mouse	Biolegend	344003	1:200
CD90	Mouse	Biolegend	328108	1:200
FOXA2	Rabbit	CST	8186S	1:50
HIF-1α	Rabbit	Proteintech	20960-1-AP	1:500
HIF-1α	Mouse	BD Bioscience	610958	1:500
HIF-1α	Rabbit	CST	36169	1:200
Ki67	Rabbit	Abcam	ab16667	1:1000
NANOG	Rabbit	Abcam	ab109250	1:50
OCT-3/4	Mouse	Santa cruz	sc-5279	1:50
SOX2	Goat	Abcam	ab239218	1:100
SM22	Rabbit	Abcam	ab14106	1:400
SMA	Mouse	Abcam	ab32575	1:100
TNF-α	Mouse	Abcam	ab1793	1:100
Tuj1	Rabbit	Sigma	T2200	1:500
vWF	Rabbit	DAKO	A0082	1:400
β-actin	Mouse	Santa cruz	sc-69879	1:1000
