# Supplementary material for: Human ESC-derived vascular cells promote vascular regeneration in a HIF-1α dependent manner
Source: Protein Cell. 2023 May 9;15(1):36–51. doi: 10.1093/procel/pwad027 (PMC10762672; doi:10.1093/procel/pwad027)
Supplement: pwad027_suppl_Supplementary_Table_S3 [file pwad027_suppl_supplementary_table_s3.xlsx]

## Sheet: Sheet1
TableS3. Primers used in this study.
Name	Sequence (5’- 3’)
HIF-1α gRNA	CCATCAGCTATTTGCGTGTG
HIF-1α-exon2-F	GTGAGAGTTCCTTATGTGTG
HIF-1α-exon2-R	AGGTAGATGGAACAGGAGA
NANOG-F	ACAACTGGCCGAAGAATAGCA
NANOG-R	GGTTCCCAGTCGGGTTCAC
OCT4-F	GGG TTTTTGGGATTAAGTTCTTCA
OCT4-R	GCCCCCACCCTTTGTGTT
SOX2-F	CAAAAATGGCCATGCAGGTT
SOX2-R	AGTTGGGATCGAACAAAAGCTATT
GAPDH-F	AGAGGCAGGGATGATGTTC
GAPDH-R	TGCACCACCAACTGCTTA
QPCR-ANKZF1-F	GTTCAACTTGTGACCAGACCTT
QPCR-ANKZF1-R	GCTTTAGGTTAAACCGATGCCA
QPCR-β-actin-F	CATGTACGTTGCTATCCAGGC
QPCR-β-actin-R	CTCCTTAATGTCACGCACGAT
CHIP-ANKZF1-F-1	AGACACAACGGCCAATTCTC
CHIP-ANKZF1-R-1	ACGTAGAGCACACTATTGGG
CHIP-ANKZF1-F-2	GGTCTCACGTCTTACCTCAG
CHIP-ANKZF1-R-2	GTGACAGTGAGTGGCAGACA
CHIP-ANKZF1-F-3	CCACTCACAGGGTCAGTGTG
CHIP-ANKZF1-R-3	CTATCAGCTGTAAGGCTGAC
CHIP-ANKZF1-F-4	AGGAACAGAGATGTCAGAGC
CHIP-ANKZF1-R-4	CTAGAGGCCTCCTATAGTGA
ANKZF1-promoter-F	CTAGCCCGGGCTCGAGTAGGAACAGAGATGTCAGAG
ANKZF1-promoter-R	CCGGAATGCCAGGCTTGTCACTACGGAGCAGCGAAG
ANKZF1-promoter-mut 1-F	AGTGTGGACCAGGGCCAATGGAGCCCCGGCCGGCT
ANKZF1-promoter-mut 1-R	CCATTGGCCCTGGTCCACACTGACCCTGTGAGTG
ANKZF1-promoter-mut 2-F	ACCGGTCTCAAATCTTACCTCAGGAACAGCGAC
ANKZF1-promoter-mut 2-R	GAGGTAAGATTTGAGACCGGTTATTGGAATCCCAGG
ANKZF1-promoter-mut 3-F	TGCTCTAAATGGGGCGGGGCTCAGGTGCGGAC
ANKZF1-promoter-mut 3-R	CGCCCCATTTAGAGCACACTATTGGGCCGCTGACT
ANKZF1-promoter-mut 4-F	TCGGCGAAATGCACCAACAGGTCCTCCTCCCCTG
ANKZF1-promoter-mut 4-R	GTTGGTGCATTTCGCCGAGGGGAGCAAGTGTGAGT
ANKZF1-sg-F	CACCGTCAGCCGCAACAGTATAAGG
ANKZF1-sg-R	AAACCCTTATACTGTTGCGGCTGAC
